# Supplementary material for: Influence of Sequence Changes and Environment on Intrinsically Disordered Proteins
Source: PLoS Comput Biol. 2009 Sep 4;5(9):e1000497. doi: 10.1371/journal.pcbi.1000497 (PMC2727479; doi:10.1371/journal.pcbi.1000497)
Supplement: Table S1 — Complete list of analyzed protein pairs. (0.12 MB XLSX) [file pcbi.1000497.s002.xlsx]

## Sheet: Perfectly_identical_proteins
PDB Id1	PDB Id1 Chain	Temperature(K)	pH	Salt(mM)	PDB Id2	PDB Id2 Chain	Temperature(K)	pH	Salt(mM)	DO Overlap
1B3K	A	111	6.8	250	1OC0	A	111	7.4	10	58.3333
1BDX	A	100	6.5	100	1HJP	A	100	4.9	50	88.2353
1BKJ	A	277	7	100	2BKJ	A	277	7	35	100
1BKJ	A	277	7	100	2BKJ	B	277	7	35	100
1BLZ	A	100	8.5	100	1IPS	A	100	8.5	5	87.5
1BLZ	A	100	8.5	100	1IPS	B	100	8.5	5	87.5
1BUH	A	100	7.4	100	1AQ1	A	100	7.4	15	27.7056
1BUH	A	100	7.4	100	1DI8	A	100	7.5	20	23.6364
1BUH	A	100	7.4	100	1F5Q	C	100	7.5	10	0
1BUH	A	100	7.4	100	1H0V	A	100	7.4	15	38.1818
1BUH	A	100	7.4	100	1H0W	A	100	7.4	15	31.5152
1CJC	A	100	6.5	100	1E6E	A	100	7.4	0.5	80
1CJC	A	100	6.5	100	1E6E	C	100	7.4	0.5	90
1AHW	C	297	7	2000	1TFH	A	297	7	20	89.1641
1AHW	C	297	7	2000	1TFH	B	297	7	20	71.6927
1DFA	A	200	8.3	100	1VDE	A	200	8.5	10	27.1837
1DFA	A	200	8.3	100	1VDE	B	200	8.5	10	29.4349
1DFG	A	298	5	100	1DFI	A	298	5	10	64.2857
1DFG	A	298	5	100	1DFI	B	298	5	10	64.2857
1DFG	A	298	5	100	1DFI	C	298	5	10	64.2857
1DFG	A	298	5	100	1DFI	D	298	5	10	64.2857
1DFG	A	298	5	100	1QG6	A	298	5	3	100
1DFG	A	298	5	100	1QG6	B	298	5	3	100
1DFG	A	298	5	100	1QG6	C	298	5	3	100
1DFG	A	298	5	100	1QG6	D	298	5	3	100
1DQ2	A	291	5	2000	1ONA	A	291	6.5	40	0
1DQ2	A	291	5	2000	1ONA	B	291	6.5	40	0
1DQ2	A	291	5	2000	1ONA	C	291	6.5	40	0
1DQ2	A	291	5	2000	1ONA	D	291	6.5	40	0
1DZP	A	100	7.8	2000	1DZJ	A	100	7.8	10	94.4444
1DZP	A	100	7.8	2000	1DZJ	B	100	7.8	10	94.4444
1DZP	A	100	7.8	2000	1DZK	A	100	7.8	10	94.4444
1DZP	A	100	7.8	2000	1DZK	B	100	7.8	10	94.4444
1DZP	A	100	7.8	2000	1DZM	A	100	7.8	10	100
1DZP	A	100	7.8	2000	1DZM	B	100	7.8	10	90
1EAO	A	100	6.4	130	1EAN	A	100	6.5	70	80.7692
1F7O	A	298	6.5	1000	1F7D	A	298	6.5	50	95
1F7O	A	298	6.5	1000	1F7D	B	298	6.5	50	97.5
1F7O	A	298	6.5	1000	1F7K	A	298	6.5	50	97.5
1F7O	A	298	6.5	1000	1F7K	B	298	6.5	50	97.5
1F7O	A	298	6.5	1000	1F7N	A	298	6.5	50	97.5
1F7O	A	298	6.5	1000	1F7N	B	298	6.5	50	97.5
1F7O	A	298	6.5	1000	1F7P	A	298	6.5	10	100
1F7O	A	298	6.5	1000	1F7P	B	298	6.5	10	100
1F7O	A	298	6.5	1000	1F7P	C	298	6.5	10	97.619
1F7O	A	298	6.5	1000	1F7Q	A	298	6.5	10	100
1F7O	A	298	6.5	1000	1F7Q	B	298	6.5	10	100
1F7O	A	298	6.5	1000	1F7Q	C	298	6.5	10	97.619
1CYY	A	100	7.5	100	1CY9	A	100	6	20	55.8271
1CYY	A	100	7.5	100	1CY9	B	100	6	20	62.0301
1CZ3	A	291	7	2000	1D1G	A	291	8.5	33	100
1CZ3	A	291	7	2000	1D1G	B	291	8.5	33	100
1G1X	C	100	7	1800	1HNW	S	100	6.5	80	68.75
1G1X	C	100	7	1800	1HR0	S	100	6.5	25	68.75
1G1X	C	100	7	1800	1JGO	V	100	7.4	20	68.75
1G1X	C	100	7	1800	1JGP	V	100	7.4	20	68.75
1G1X	C	100	7	1800	1JGQ	V	100	7.4	20	68.75
1GQQ	A	100	8.6	100	1GQY	A	100	6.8	10	57.4468
1GQQ	A	100	8.6	100	1GQY	B	100	6.8	10	55.3191
1GTK	A	100	5.3	100	2YPN	A	100	5.3	0.3	100
1H7A	A	100	7.5	200	1H7B	A	100	7.5	7	77.6828
1H7A	A	100	7.5	200	1HK8	A	100	7.5	7	95.4004
1HF8	A	293	7.5	100	1HFA	A	293	7.5	1	100
1HF8	A	293	7.5	100	1HG2	A	293	7.5	1	100
1HF8	A	293	7.5	100	1HG5	A	293	7.5	1	100
1FPP	A	100	4.5	400	1FT1	B	100	7	20	78.3784
1FPP	B	100	4.5	400	1FT1	A	100	7	20	99.1935
1J7D	A	100	6.5	100	1J74	A	100	6.5	25	91.6667
1JEQ	A	100	8.5	900	1JEY	A	100	8	50	75.0424
1JEQ	B	100	8.5	900	1JEY	B	100	8	50	90.6977
1JTN	B	170	6.8	200	1JTM	A	170	7	50	0
1K06	A	298	6.7	100	1B4D	A	298	6.7	10	93.3083
1K06	A	298	6.7	100	1BX3	A	298	6.8	10	92.6829
1K06	A	298	6.7	100	1FTQ	A	298	6.7	10	67.1429
1K06	A	298	6.7	100	1FTW	A	298	6.7	10	67.1429
1K06	A	298	6.7	100	1FTY	A	298	6.7	10	67.1429
1K06	A	298	6.7	100	1FU4	A	298	6.7	10	67.1429
1K06	A	298	6.7	100	1FU7	A	298	6.7	10	67.1429
1K06	A	298	6.7	100	1FU8	A	298	6.7	10	67.1429
1K06	A	298	6.7	100	1GFZ	A	298	6.7	5	90
1K06	A	298	6.7	100	1GG8	A	298	6.7	10	67.1429
1K06	A	298	6.7	100	1GGN	A	298	6.7	10	67.1429
1K06	A	298	6.7	100	1HLF	A	298	6.7	10	67.1429
1K06	A	298	6.7	100	1K08	A	298	6.7	10	85.7143
1K06	A	298	6.7	100	2PRI	A	298	6.7	10	67.1429
1K06	A	298	6.7	100	2PRJ	A	298	6.7	10	67.1429
1K06	A	298	6.7	100	2SKC	A	298	6.7	10	67.1429
1K06	A	298	6.7	100	2SKD	A	298	6.7	10	67.1429
1K06	A	298	6.7	100	2SKE	A	298	6.7	10	67.1429
1K73	F	100	5.8	1200	1N8R	F	100	5.8	30	100
1K73	I	100	5.8	1200	1N8R	I	100	5.8	30	100
1K73	J	100	5.8	1200	1N8R	J	100	5.8	30	100
1K73	M	100	5.8	1200	1N8R	M	100	5.8	30	100
1K73	Q	100	5.8	1200	1N8R	Q	100	5.8	30	100
1K73	S	100	5.8	1200	1N8R	S	100	5.8	30	100
1K73	T	100	5.8	1200	1N8R	T	100	5.8	30	100
1K73	Y	100	5.8	1200	1N8R	Y	100	5.8	30	100
1K73	Z	100	5.8	1200	1N8R	Z	100	5.8	30	100
1K79	A	100	6.5	100	1K78	B	100	4.6	50	75
1K79	A	100	6.5	100	1K78	F	100	4.6	50	78.5714
1IAW	A	100	5.6	100	1EV7	A	100	6.1	20	79.5455
1IAW	A	100	5.6	100	1EV7	B	100	6.1	20	77.0833
1OEM	A	100	7.5	100	1OES	A	100	7.5	10	98.75
1OHH	A	100	6.6	100	1NBM	A	100	7.5	50	100
1OHH	A	100	6.6	100	1NBM	B	100	7.5	50	100
1OHH	A	100	6.6	100	1NBM	C	100	7.5	50	89.1304
1OHH	G	100	6.6	100	1NBM	G	100	7.5	50	93.6047
1QJS	A	100	7.9	200	1QHU	A	100	7.5	50	91.9355
1NJ4	A	100	7	100	1HD8	A	100	7	50	82.6389
1NJ4	A	100	7	100	1SDN	A	100	5.5	50	82.5397
1NO4	A	100	6.5	160	1NOH	A	100	6.5	80	91.6667
1NO4	A	100	6.5	160	1NOH	B	100	6.5	80	91.6667
1NO4	A	100	6.5	160	1NOH	C	100	6.5	80	91.6667
1NO4	A	100	6.5	160	1NOH	D	100	6.5	80	91.6667
1LRU	A	95	6	500	1G27	A	95	5.6	20	100
1LRU	A	95	6	500	1G27	B	95	5.6	20	100
1LRU	A	95	6	500	1G27	C	95	5.6	20	100
1LRU	A	95	6	500	1G2A	A	95	7.5	20	100
1LRU	A	95	6	500	1G2A	B	95	7.5	20	100
1LRU	A	95	6	500	1G2A	C	95	7.5	20	100
1MDM	A	100	5	200	1K78	A	100	4.6	50	100
1MDM	A	100	5	200	1K78	E	100	4.6	50	100
1MDM	A	100	5	200	1K78	I	100	4.6	50	63.7363
1MQA	A	100	8	1200	1MQ9	A	100	7	25	100
1MWM	A	100	6.2	100	1MWK	B	100	6.5	90	0
1RK2	A	100	4.8	250	1GQT	A	100	4.8	0.3	100
1RK2	A	100	4.8	250	1GQT	C	100	4.8	0.3	100
1RK2	A	100	4.8	250	1GQT	D	100	4.8	0.3	100
1YTN	A	-	-	220	1YTW	A	-	-	1	100
2BAM	A	110	5.3	100	1ESG	A	110	4.8	10	83.3333
1S2B	A	100	4	100	1S2K	A	-	4	10	100
1A2K	C	100	5.6	50	1I2M	A	100	6.5	200	69.6078
1A2K	C	100	5.6	50	1I2M	C	100	6.5	200	69.2308
1AUI	B	87	7	1	1M63	B	87	6.5	100	68.1818
1AUI	B	87	7	1	1M63	F	87	6.5	100	72.2222
1BIQ	B	100	6	50	1RSV	A	100	6	100	98.5714
1BIQ	B	100	6	50	1RSV	B	100	6	100	100
1BIW	A	298	7.5	10	1SLN	A	298	5.5	100	90
1BL9	A	100	7.2	50	1N50	A	100	7.2	2000	91.6667
1BL9	A	100	7.2	50	1N50	B	100	7.2	2000	83.3333
1BL9	A	100	7.2	50	1N90	A	100	7.2	2000	91.6667
1BL9	A	100	7.2	50	1N90	B	100	7.2	2000	83.3333
1CC0	B	100	5.3	25	1HH4	C	100	5.6	100	39.6135
1CC0	B	100	5.3	25	1HH4	D	100	5.6	100	97.8261
1DFI	A	298	5	10	1DFG	A	298	5	100	64.2857
1DFI	A	298	5	10	1DFG	B	298	5	100	64.2857
1DFI	A	298	5	10	1DFH	A	298	5	100	64.2857
1DFI	A	298	5	10	1DFH	B	298	5	100	64.2857
1DZJ	A	100	7.8	10	1DZP	A	100	7.8	2000	94.4444
1DZJ	A	100	7.8	10	1DZP	B	100	7.8	2000	95
1DZJ	A	100	7.8	10	1E00	A	100	7.8	2000	94.4444
1DZJ	A	100	7.8	10	1E00	B	100	7.8	2000	100
1DZJ	A	100	7.8	10	1E02	A	100	7.8	2000	94.4444
1DZJ	A	100	7.8	10	1E02	B	100	7.8	2000	95
1DZJ	A	100	7.8	10	1E06	A	100	7.8	2000	94.4444
1DZJ	A	100	7.8	10	1E06	B	100	7.8	2000	95
1E2D	A	100	8	50	1NMX	A	100	8	100	91.6667
1E2D	A	100	8	50	1NMZ	A	100	8	100	100
1E2D	A	100	8	50	1NN0	A	-	8	100	100
1E2D	A	100	8	50	1NN1	A	-	8	100	100
1E2D	A	100	8	50	1NN3	A	100	8	100	100
1E2D	A	100	8	50	1NN5	A	100	8	100	77.2727
1E6E	A	100	7.4	0.5	1CJC	A	100	6.5	100	80
1E6E	A	100	7.4	0.5	1E1L	A	100	6.5	100	80
1EAN	A	100	6.5	70	1EAO	A	100	6.4	130	80.7692
1EAN	A	100	6.5	70	1EAO	B	100	6.4	130	80.7692
1ECB	A	110	6	5	1ECJ	A	110	6.3	100	70.6897
1ECB	A	110	6	5	1ECJ	B	110	6.3	100	70.6897
1ECB	A	110	6	5	1ECJ	C	110	6.3	100	70.6897
1ECB	A	110	6	5	1ECJ	D	110	6.3	100	70.6897
1EO3	B	100	7.5	50	1EON	A	100	7.5	100	37.5
1EO3	B	100	7.5	50	1EON	B	100	7.5	100	94.4444
1EO3	B	100	7.5	50	1EOP	A	100	4.5	100	0
1EO3	B	100	7.5	50	1EOP	B	100	4.5	100	68.75
1ESG	A	110	4.8	10	2BAM	A	110	5.3	100	83.3333
1ESG	A	110	4.8	10	2BAM	B	110	5.3	100	87.5
1EV7	A	100	6.1	20	1IAW	A	100	5.6	100	79.5455
1EV7	A	100	6.1	20	1IAW	B	100	5.6	100	79.5455
1CR7	A	293	4.6	50	1QF3	A	293	7	200	100
1CR7	A	293	4.6	50	1QF3	B	293	7	200	100
1CR7	A	293	4.6	50	1QF3	C	293	7	200	100
1CR7	A	293	4.6	50	1QF3	D	293	7	200	100
1CY9	A	100	6	20	1CYY	A	100	7.5	100	55.8271
1CY9	A	100	6	20	1CYY	B	100	7.5	100	84.2105
1D1G	A	291	8.5	33	1CZ3	A	291	7	2000	100
1D5M	A	113	7.4	10	1FV1	D	113	6.5	100	100
1D5M	C	113	7.4	10	1SBB	D	113	8.5	100	70
1D5M	C	113	7.4	10	2SEB	C	113	4.6	100	73.8095
1G27	A	100	5.6	20	1LRU	A	100	6	500	100
1G27	A	100	5.6	20	1LRU	B	100	6	500	100
1G27	A	100	5.6	20	1LRU	C	100	6	500	78.5714
1GQT	A	100	4.8	0.3	1RK2	A	100	4.8	250	100
1GQT	A	100	4.8	0.3	1RK2	C	100	4.8	250	100
1GQT	A	100	4.8	0.3	1RK2	D	100	4.8	250	100
1GQT	A	100	4.8	0.3	1RKA	A	100	4.8	100	100
1GQT	A	100	4.8	0.3	1RKD	A	100	8.4	2400	100
1GQY	A	100	6.8	10	1GQQ	A	100	8.6	100	57.4468
1GQY	A	100	6.8	10	1GQQ	B	100	8.6	100	57.2917
1H7B	A	100	7.5	7	1H7A	A	100	7.5	200	77.6828
1H88	C	100	7.5	50	1H89	C	100	7	100	33.3333
1HD8	A	293	7	50	1NJ4	A	293	7	100	82.6389
1HFA	A	293	7.5	1	1HF8	A	293	7.5	100	100
1HNW	S	100	6.5	80	1G1X	C	100	7	1800	68.75
1HNW	S	100	6.5	80	1G1X	H	100	7	1800	69.7368
1FT1	A	96	7	20	1FPP	B	96	4.5	400	99.1935
1FT1	A	96	7	20	1S64	A	96	6.3	1300	99.2063
1FT1	A	96	7	20	1S64	C	96	6.3	1300	99.2063
1FT1	A	96	7	20	1S64	E	96	6.3	1300	99.2063
1FT1	A	96	7	20	1S64	G	96	6.3	1300	99.2063
1FT1	A	96	7	20	1S64	I	96	6.3	1300	99.2063
1FT1	A	96	7	20	1S64	K	96	6.3	1300	99.2063
1FT1	A	96	7	20	1SA5	A	96	5.7	400	93.5484
1FT1	B	96	7	20	1FPP	A	96	4.5	400	78.3784
1FT1	B	96	7	20	1QBQ	B	96	5.7	100	79.1667
1FT1	B	96	7	20	1SA5	B	96	5.7	400	64.7619
1IPS	A	290	8.5	5	1BLZ	A	290	8.5	100	87.5
1IPS	A	290	8.5	5	1HB1	A	290	7.5	100	100
1IPS	A	290	8.5	5	1ODN	A	290	7.5	100	0
1IPS	A	290	8.5	5	1QIQ	A	290	8.5	100	100
1IPS	A	290	8.5	5	1QJE	A	290	8.5	100	87.5
1IPS	A	290	8.5	5	1QJF	A	290	8.5	100	100
1J74	A	105	6.5	25	1J7D	A	105	6.5	100	91.6667
1JEY	A	100	8	50	1JEQ	A	100	8.5	900	75.0424
1JEY	B	100	8	50	1JEQ	B	100	8.5	900	90.6977
1JTM	A	170	7	50	1JTN	B	170	6.8	200	0
1K78	A	100	4.6	50	1MDM	A	100	5	200	100
1NBM	A	100	7.5	50	1OHH	A	100	6.6	100	100
1NBM	A	100	7.5	50	1OHH	B	100	6.6	100	87.0968
1NBM	A	100	7.5	50	1OHH	C	100	6.6	100	80.0395
1NBM	A	100	7.5	50	1QO1	A	100	8	100	100
1NBM	A	100	7.5	50	1QO1	B	100	8	100	100
1NBM	A	100	7.5	50	1QO1	C	100	8	100	89.1304
1NBM	G	100	7.5	50	1OHH	G	100	6.6	100	93.6047
1NBM	G	100	7.5	50	1QO1	G	100	8	100	100
1OES	A	100	7.5	10	1NL9	A	100	7.1	200	98.7179
1OES	A	100	7.5	10	1NNY	A	100	7.1	200	98.7179
1OES	A	100	7.5	10	1NO6	A	100	7.1	200	98.7179
1OES	A	100	7.5	10	1NZ7	A	100	7.1	200	98.7179
1OES	A	100	7.5	10	1OEM	A	100	7.5	100	98.75
1OES	A	100	7.5	10	1ONY	A	100	7.1	200	98.7179
1OES	A	100	7.5	10	1ONZ	A	100	7.1	200	98.7179
1OES	A	100	7.5	10	1PH0	A	100	7.1	200	98.7179
1OES	A	100	7.5	10	1QXK	A	100	7.1	200	97.4359
1QHU	A	100	7.5	50	1QJS	A	100	7.9	200	91.9355
1QHU	A	100	7.5	50	1QJS	B	100	7.9	200	91.9355
1NOH	A	100	6.5	80	1NO4	A	100	6.5	160	91.6667
1NOH	A	100	6.5	80	1NO4	B	100	6.5	160	95.8333
1NOH	A	100	6.5	80	1NO4	C	100	6.5	160	100
1NOH	A	100	6.5	80	1NO4	D	100	6.5	160	100
1KT3	A	100	2	50	1KT6	A	100	9	100	100
1KT3	A	100	2	50	1KT7	A	100	7	100	100
1MQ9	A	100	7	25	1MQA	A	100	8	1200	100
1MWK	B	100	6.5	90	1MWM	A	100	6.2	100	0
1MWK	B	100	6.5	90	1MWM	B	100	6.2	100	0
1N8R	F	100	5.8	30	1K73	F	100	5.8	1200	100
1N8R	G	100	5.8	30	1K73	G	100	5.8	1200	100
1N8R	I	100	5.8	30	1K73	I	100	5.8	1200	100
1N8R	J	100	5.8	30	1K73	J	100	5.8	1200	100
1N8R	K	100	5.8	30	1K73	K	100	5.8	1200	100
1N8R	M	100	5.8	30	1K73	M	100	5.8	1200	100
1N8R	Q	100	5.8	30	1K73	Q	100	5.8	1200	100
1N8R	S	100	5.8	30	1K73	S	100	5.8	1200	100
1N8R	T	100	5.8	30	1K73	T	100	5.8	1200	100
1N8R	Y	100	5.8	30	1K73	Y	100	5.8	1200	100
1N8R	Z	100	5.8	30	1K73	Z	100	5.8	1200	100
3MIN	A	90	8.5	10	1N2C	A	90	6.5	100	72.9167
3MIN	A	90	8.5	10	1N2C	C	90	6.5	100	72.9167
2YPN	A	293	5.3	0.3	1GTK	A	293	5.3	100	100
1VDE	A	100	8.5	10	1DFA	A	100	8.3	100	27.1837
1YTW	A	-	-	1	1YTN	A	-	-	220	100
1R85	A	95	6.5	10	1HIZ	A	95	5	1500	75
1S2K	A	-	4	10	1S2B	A	9999.99	4	100	100
1A22	B	287	6.5	-	1KF9	B	287	6.3	-	93.23
1A22	B	287	6.5	-	1KF9	C	287	6.3	-	78.0952
1A22	B	287	6.5	-	1KF9	E	287	6.3	-	91.1111
1A22	B	287	6.5	-	1KF9	F	287	6.3	-	83.5185
1AS2	A	278	5.6	50	1AS0	A	278	8	50	97.5
1AS2	A	278	5.6	50	1AS3	A	278	8	50	24.4279
1AVK	A	293	6.8	-	1IVU	A	293	6.8	-	100
1AVK	A	293	6.8	-	1IVU	B	293	6.8	-	100
1AX9	A	273	5.8	100	1CFJ	A	273	6	150	68.75
1AX9	A	273	5.8	100	1EA5	A	273	5.8	100	68.75
1AX9	A	273	5.8	100	1GPK	A	273	5.8	-	87.5
1AX9	A	273	5.8	100	1GPN	A	273	5.6	-	72.9167
1AX9	A	273	5.8	100	1OCE	A	273	6	100	100
1AX9	A	273	5.8	100	1QID	A	273	5.8	300	68.75
1AX9	A	273	5.8	100	1QIE	A	273	5.8	300	68.75
1AX9	A	273	5.8	100	1QIF	A	273	5.8	300	68.75
1AX9	A	273	5.8	100	1QIG	A	273	5.8	300	68.75
1AX9	A	273	5.8	100	1QIH	A	273	5.8	300	68.75
1AX9	A	273	5.8	100	1QII	A	273	5.8	300	68.75
1AX9	A	273	5.8	100	1QIJ	A	273	5.8	300	68.75
1AX9	A	273	5.8	100	1QIK	A	273	5.8	300	68.75
1AX9	A	273	5.8	100	1QIM	A	273	5.8	300	68.75
1AX9	A	273	5.8	100	1QTI	A	273	-	100	100
1AX9	A	273	5.8	100	1VXO	A	273	6	150	68.75
1AX9	A	273	5.8	100	1VXR	A	273	6	150	68.75
1B6C	B	200	8.5	-	1IAS	A	200	5.8	-	87.5
1B6C	B	200	8.5	-	1IAS	B	200	5.8	-	56.25
1B6C	B	200	8.5	-	1IAS	C	200	5.8	-	87.5
1B6C	B	200	8.5	-	1IAS	D	200	5.8	-	87.5
1B6C	B	200	8.5	-	1IAS	E	200	5.8	-	87.5
1B99	A	278	7.5	-	1F6T	A	278	7.5	-	100
1B99	A	278	7.5	-	1F6T	B	278	7.5	-	90
1B99	A	278	7.5	-	1F6T	C	278	7.5	-	100
1B99	A	278	7.5	-	1S5Z	A	278	7.5	-	100
1B99	A	278	7.5	-	1S5Z	B	278	7.5	-	100
1B99	A	278	7.5	-	1S5Z	C	278	7.5	-	100
1B99	A	278	7.5	-	1S5Z	D	278	7.5	-	100
1B99	A	278	7.5	-	1S5Z	E	278	7.5	-	100
1B99	A	278	7.5	-	1S5Z	F	278	7.5	-	100
1BFD	A	277	8.5	150	1MCZ	A	277	5.5	200	87.5
1BFD	A	277	8.5	150	1MCZ	J	277	5.5	200	87.5
1BFD	A	277	8.5	150	1MCZ	K	277	5.5	200	87.5
1BFD	A	277	8.5	150	1MCZ	L	277	5.5	200	87.5
1BFD	A	277	8.5	150	1MCZ	M	277	5.5	200	87.5
1BFD	A	277	8.5	150	1MCZ	N	277	5.5	200	87.5
1BFD	A	277	8.5	150	1MCZ	O	277	5.5	200	87.5
1BFD	A	277	8.5	150	1MCZ	P	277	5.5	200	87.5
1BFD	A	277	8.5	150	1MCZ	B	277	5.5	200	87.5
1BFD	A	277	8.5	150	1MCZ	C	277	5.5	200	87.5
1BFD	A	277	8.5	150	1MCZ	D	277	5.5	200	87.5
1BFD	A	277	8.5	150	1MCZ	E	277	5.5	200	87.5
1BFD	A	277	8.5	150	1MCZ	F	277	5.5	200	87.5
1BFD	A	277	8.5	150	1MCZ	G	277	5.5	200	87.5
1BFD	A	277	8.5	150	1MCZ	H	277	5.5	200	87.5
1BFD	A	277	8.5	150	1MCZ	I	277	5.5	200	87.5
1BGX	A	298	7.4	200	1CMW	A	298	8	-	0
1BIW	A	298	7.5	10	1B3D	A	298	7.4	-	100
1BIW	A	298	7.5	10	1C3I	A	298	7	-	87.5
1BIW	A	298	7.5	10	1D5J	A	298	8.5	-	100
1BIW	A	298	7.5	10	1D7X	A	298	8.5	-	100
1BIW	A	298	7.5	10	1D8F	A	298	8.5	-	100
1BIW	A	298	7.5	10	1D8M	A	298	8.5	-	100
1BIW	A	298	7.5	10	1G05	A	298	8.5	-	78.5714
1BIW	A	298	7.5	10	1G05	B	298	8.5	-	0
1BIW	A	298	7.5	10	1G49	A	298	8.5	-	100
1BIW	A	298	7.5	10	1HY7	A	298	6.5	-	68.1818
1BKS	A	300	7.8	-	1K7E	A	300	7.8	-	56.5476
1BKS	A	300	7.8	-	1K7F	A	300	7.8	-	85.119
1BKS	A	300	7.8	-	1K7X	A	300	7.8	-	92.8571
1BKS	A	300	7.8	-	1K8Y	A	300	7.8	-	88.141
1BKS	A	300	7.8	-	1K8Z	A	300	7.8	-	95.8333
1BKS	A	300	7.8	-	1QOQ	A	300	7.8	50	85.119
1BKS	B	300	7.8	-	1C29	B	300	7.8	0.75	68.75
1BKS	B	300	7.8	-	1C8V	B	300	7.8	0.75	68.75
1BKS	B	300	7.8	-	1C9D	B	300	7.8	0.75	68.75
1BKS	B	300	7.8	-	1CW2	B	300	7.8	0.75	68.75
1BKS	B	300	7.8	-	1CX9	B	300	7.8	0.75	68.75
1BLX	A	279	7.5	-	1BI7	A	279	-	-	68.4211
1BLX	A	279	7.5	-	1BI8	A	279	-	-	66.9355
1BLX	A	279	7.5	-	1BI8	C	279	-	-	66.9355
1BLX	A	279	7.5	-	1G3N	A	279	7.6	-	81.8182
1BLX	A	279	7.5	-	1G3N	D	279	7.6	-	81.8182
1A33	A	295	6	900	1C5F	O	295	6	-	80
1A33	A	295	6	900	1C5F	E	295	6	-	100
1A33	A	295	6	900	1C5F	G	295	6	-	80
1A33	A	295	6	900	1C5F	I	295	6	-	87.5
1BM7	A	298	7.4	-	1E3F	A	298	5.5	-	84.6154
1BM7	A	298	7.4	-	1E3F	B	298	5.5	-	96.1538
1BM7	A	298	7.4	-	1E4H	A	298	5.5	-	84.6154
1BM7	A	298	7.4	-	1E4H	B	298	5.5	-	84.6154
1BM7	A	298	7.4	-	1E5A	A	298	5.5	-	84.6154
1BM7	A	298	7.4	-	1E5A	B	298	5.5	-	84.6154
1BM7	A	298	7.4	-	1F41	A	298	7	100	84.6154
1BM7	A	298	7.4	-	1F41	B	298	7	100	96.1538
1BMF	A	269	8.2	-	1E1Q	A	269	8	-	100
1BMF	A	269	8.2	-	1E1Q	B	269	8	-	87.0968
1BMF	A	269	8.2	-	1E1Q	C	269	8	-	89.1304
1BMF	A	269	8.2	-	1E1R	A	269	8	-	100
1BMF	A	269	8.2	-	1E1R	B	269	8	-	87.0968
1BMF	A	269	8.2	-	1E1R	C	269	8	-	89.1304
1BMF	A	269	8.2	-	1E79	A	269	7	-	89.1304
1BMF	A	269	8.2	-	1E79	B	269	7	-	89.1304
1BMF	A	269	8.2	-	1E79	C	269	7	-	89.1304
1BMF	A	269	8.2	-	1H8E	A	269	8	-	76.6304
1BMF	A	269	8.2	-	1H8E	B	269	8	-	87.0968
1BMF	A	269	8.2	-	1H8E	C	269	8	-	80.0395
1BMF	A	269	8.2	-	1H8H	A	269	8	-	100
1BMF	A	269	8.2	-	1H8H	B	269	8	-	87.0968
1BMF	A	269	8.2	-	1H8H	C	269	8	-	89.1304
1BMF	A	269	8.2	-	1NBM	A	269	7.5	50	100
1BMF	A	269	8.2	-	1NBM	B	269	7.5	50	100
1BMF	A	269	8.2	-	1NBM	C	269	7.5	50	89.1304
1BMF	A	269	8.2	-	1OHH	A	269	6.6	100	100
1BMF	A	269	8.2	-	1OHH	B	269	6.6	100	87.0968
1BMF	A	269	8.2	-	1OHH	C	269	6.6	100	80.0395
1BMF	A	269	8.2	-	1QO1	A	269	8	100	100
1BMF	A	269	8.2	-	1QO1	B	269	8	100	100
1BMF	A	269	8.2	-	1QO1	C	269	8	100	89.1304
1BMF	D	269	8.2	-	1COW	D	269	-	-	100
1BMF	D	269	8.2	-	1COW	E	269	-	-	96.875
1BMF	D	269	8.2	-	1COW	F	269	-	-	96.875
1BMF	D	269	8.2	-	1E1Q	D	269	8	-	100
1BMF	D	269	8.2	-	1E1Q	E	269	8	-	96.875
1BMF	D	269	8.2	-	1E1Q	F	269	8	-	96.875
1BMF	D	269	8.2	-	1E1R	D	269	8	-	100
1BMF	D	269	8.2	-	1E1R	E	269	8	-	96.875
1BMF	D	269	8.2	-	1E1R	F	269	8	-	96.875
1BMF	D	269	8.2	-	1E79	E	269	7	-	96.875
1BMF	D	269	8.2	-	1E79	F	269	7	-	96.875
1BMF	D	269	8.2	-	1EFR	D	269	8.2	-	100
1BMF	D	269	8.2	-	1EFR	E	269	8.2	-	96.875
1BMF	D	269	8.2	-	1EFR	F	269	8.2	-	96.875
1BMF	D	269	8.2	-	1H8E	D	269	8	-	100
1BMF	D	269	8.2	-	1H8E	E	269	8	-	78.8462
1BMF	D	269	8.2	-	1H8E	F	269	8	-	96.875
1BMF	D	269	8.2	-	1H8H	D	269	8	-	100
1BMF	D	269	8.2	-	1H8H	E	269	8	-	96.875
1BMF	D	269	8.2	-	1H8H	F	269	8	-	96.875
1BMF	D	269	8.2	-	1OHH	D	269	6.6	100	90
1BMF	D	269	8.2	-	1OHH	E	269	6.6	100	96.875
1BMF	D	269	8.2	-	1OHH	F	269	6.6	100	96.875
1BMF	D	269	8.2	-	1QO1	D	269	8	100	100
1BMF	D	269	8.2	-	1QO1	E	269	8	100	96.875
1BMF	D	269	8.2	-	1QO1	F	269	8	100	96.875
1BMF	G	269	8.2	-	1COW	G	269	-	-	100
1BMF	G	269	8.2	-	1E1Q	G	269	8	-	100
1BMF	G	269	8.2	-	1E1R	G	269	8	-	100
1BMF	G	269	8.2	-	1E79	G	269	7	-	53
1BMF	G	269	8.2	-	1EFR	G	269	8.2	-	100
1BMF	G	269	8.2	-	1H8E	G	269	8	-	59.3333
1BMF	G	269	8.2	-	1H8H	G	269	8	-	100
1BMF	G	269	8.2	-	1NBM	G	269	7.5	50	100
1BMF	G	269	8.2	-	1OHH	G	269	6.6	100	93.6047
1BMF	G	269	8.2	-	1QO1	G	269	8	100	100
1BT1	A	291	7	500	1BT2	A	291	7	500	100
1BT1	A	291	7	500	1BT2	B	291	7	500	100
1C8K	A	287	6.7	-	1B4D	A	287	6.7	10	65.7895
1C8K	A	287	6.7	-	1BX3	A	287	6.8	10	64.6341
1CES	A	291	5	-	1ONA	A	291	6.5	40	0
1CES	A	291	5	-	1ONA	B	291	6.5	40	0
1CES	A	291	5	-	1ONA	C	291	6.5	40	0
1CES	A	291	5	-	1ONA	D	291	6.5	40	0
1A7B	A	287	4.6	-	1A64	A	287	4.6	200	87.5
1A7B	A	287	4.6	-	1A64	B	287	4.6	200	87.5
1AAY	A	295	8	700	1A1L	A	295	8	300	100
1AHV	A	300	4.6	100	1AHU	A	300	4.6	100	100
1AHV	A	300	4.6	100	1AHU	B	300	4.6	100	100
1AHV	A	300	4.6	100	1VAO	A	300	4.6	100	75
1AHV	A	300	4.6	100	1VAO	B	300	4.6	100	75
1AHV	A	300	4.6	100	2VAO	A	300	4.6	100	100
1AHV	A	300	4.6	100	2VAO	B	300	4.6	100	100
1AHW	C	297	7	2000	1JPS	C	297	7.5	-	94.7368
1AK5	A	277	7.4	2200	1ME7	A	277	7.5	-	89.5954
1AKD	A	277	7.4	50	1DZ4	A	277	7.4	50	95
1AKD	A	277	7.4	50	1DZ4	B	277	7.4	50	100
1AKD	A	277	7.4	50	1DZ6	A	277	7.4	50	95
1AKD	A	277	7.4	50	1DZ6	B	277	7.4	50	100
1AKD	A	277	7.4	50	1DZ8	A	277	7.4	50	95
1AKD	A	277	7.4	50	1DZ8	B	277	7.4	50	100
1AKD	A	277	7.4	50	1DZ9	A	277	7.4	50	95
1AKD	A	277	7.4	50	1DZ9	B	277	7.4	50	100
1AKD	A	277	7.4	50	1O76	A	277	7.4	50	95
1AKD	A	277	7.4	50	1O76	B	277	7.4	50	100
1AOF	A	287	7	2300	1AOM	A	287	7	2300	63.6719
1AOF	A	287	7	2300	1AOM	B	287	7	2300	61.4286
1AOF	A	287	7	2300	1AOQ	A	287	7	2300	72.8571
1AOF	A	287	7	2300	1AOQ	B	287	7	2300	61.4286
1AOF	A	287	7	2300	1QKS	A	287	7	2300	61.4286
1AOF	A	287	7	2300	1QKS	B	287	7	2300	61.4286
1AQ2	A	300	4.4	-	1K3C	A	300	4.8	-	55
1AR8	B	258	7.5	10	1AR7	B	258	7.5	10	100
1AR8	D	258	7.5	10	1AL2	D	258	7.5	10	100
1AR8	D	258	7.5	10	1AR6	D	258	7.5	10	100
1AR8	D	258	7.5	10	1AR7	D	258	7.5	10	100
1AR8	D	258	7.5	10	1AR9	D	258	7.5	10	100
1AR8	D	258	7.5	10	1ASJ	D	258	7.5	10	100
1D7Y	A	288	4.6	-	1F3P	A	288	4.6	100	100
1DF1	A	200	5.3	-	1NOD	A	200	6.5	-	66.6667
1DF1	A	200	5.3	-	1NOD	C	200	6.5	-	65
1DF1	A	200	5.3	-	2NOD	A	200	6.5	-	66.6667
1DF1	A	200	5.3	-	2NOD	B	200	6.5	-	65
1DF1	A	200	5.3	-	3NOD	A	200	6.5	-	66.6667
1DF1	A	200	5.3	-	3NOD	B	200	6.5	-	65
1DFA	A	200	8.3	100	1VDE	A	200	8.5	10	27.1837
1DFA	A	200	8.3	100	1VDE	B	200	8.5	10	29.4349
1DIO	A	277	8	-	1EEX	A	277	8	-	100
1DIO	A	277	8	-	1EEX	D	277	8	-	100
1DIO	A	277	8	-	1EGM	A	277	8	-	100
1DIO	A	277	8	-	1EGM	D	277	8	-	100
1DIO	A	277	8	-	1EGV	A	277	8	-	100
1DIO	A	277	8	-	1EGV	D	277	8	-	100
1DIO	A	277	8	-	1IWB	A	277	8	-	100
1DIO	A	277	8	-	1IWB	D	277	8	-	100
1DIO	A	277	8	-	1UC4	A	277	8	-	100
1DIO	A	277	8	-	1UC4	D	277	8	-	100
1DIO	A	277	8	-	1UC5	A	277	8	-	100
1DIO	A	277	8	-	1UC5	D	277	8	-	100
1DIO	B	277	8	-	1EEX	B	277	8	-	100
1DIO	B	277	8	-	1EEX	E	277	8	-	100
1DIO	B	277	8	-	1EGM	B	277	8	-	100
1DIO	B	277	8	-	1EGM	E	277	8	-	100
1DIO	B	277	8	-	1EGV	B	277	8	-	100
1DIO	B	277	8	-	1EGV	E	277	8	-	100
1DIO	B	277	8	-	1IWB	B	277	8	-	100
1DIO	B	277	8	-	1IWB	E	277	8	-	100
1DIO	B	277	8	-	1UC4	B	277	8	-	100
1DIO	B	277	8	-	1UC4	E	277	8	-	98.913
1DIO	B	277	8	-	1UC5	B	277	8	-	100
1DIO	B	277	8	-	1UC5	E	277	8	-	100
1DIO	C	277	8	-	1EEX	C	277	8	-	100
1DIO	C	277	8	-	1EEX	F	277	8	-	100
1DIO	C	277	8	-	1EGM	C	277	8	-	100
1DIO	C	277	8	-	1EGM	F	277	8	-	100
1DIO	C	277	8	-	1EGV	C	277	8	-	100
1DIO	C	277	8	-	1EGV	F	277	8	-	100
1DIO	C	277	8	-	1IWB	C	277	8	-	100
1DIO	C	277	8	-	1IWB	F	277	8	-	100
1DIO	C	277	8	-	1UC4	C	277	8	-	100
1DIO	C	277	8	-	1UC4	F	277	8	-	100
1DIO	C	277	8	-	1UC5	C	277	8	-	100
1DIO	C	277	8	-	1UC5	F	277	8	-	100
1DMR	A	277	5.5	-	1H5N	A	277	7.5	-	87.931
1DMR	A	277	5.5	-	1H5N	B	277	7.5	-	88.5965
1E0W	A	297	4.6	100	1E0X	A	297	7.5	100	68.1818
1E0W	A	297	4.6	100	1E0X	B	297	7.5	100	68.1818
1E0W	A	297	4.6	100	1OD8	A	297	7.5	100	100
1E4J	A	291	8	-	1E4K	C	291	5.8	-	90
1E6D	C	298	7.5	-	1E14	C	298	7.5	-	100
1E6D	C	298	7.5	-	1L9B	C	298	8.5	1	85
1E6D	C	298	7.5	-	1L9J	C	298	8.5	-	85
1E6D	C	298	7.5	-	1L9J	G	298	8.5	-	85
1E6D	C	298	7.5	-	1RGN	H	298	8	-	100
1E6D	C	298	7.5	-	1RZH	H	298	8.5	-	95.4545
1E6D	C	298	7.5	-	1RZZ	H	298	8.5	-	85
1E6D	C	298	7.5	-	1RZZ	T	298	8.5	-	85
1E6D	C	298	7.5	-	1S00	H	298	8.5	-	85
1E6D	C	298	7.5	-	1S00	T	298	8.5	-	85
1ECJ	A	279	6.3	100	1ECB	A	279	6	5	70.6897
1ECJ	A	279	6.3	100	1ECB	B	279	6	5	67.6471
1ECJ	A	279	6.3	100	1ECB	C	279	6	5	77.2727
1ECJ	A	279	6.3	100	1ECB	D	279	6	5	69.3548
1ECJ	A	279	6.3	100	1ECC	A	279	5.8	0.42	100
1ECJ	A	279	6.3	100	1ECC	B	279	5.8	0.42	100
1ECJ	A	279	6.3	100	1ECF	A	279	5.6	-	100
1ECJ	A	279	6.3	100	1ECF	B	279	5.6	-	66.6667
1ECJ	A	279	6.3	100	1ECG	A	279	5.6	-	100
1ECJ	A	279	6.3	100	1ECG	B	279	5.6	-	66.6667
1ECW	A	293	8	-	1ED1	A	293	8	-	100
1EE1	B	298	5.2	-	1IFX	A	298	5.2	-	98.0769
1EE1	B	298	5.2	-	1IFX	B	298	5.2	-	98.0769
1EE1	B	298	5.2	-	1IH8	B	298	7.5	50	98
1EI3	B	298	6.8	-	1M1J	B	298	6.5	-	96.2687
1EI3	B	298	6.8	-	1M1J	E	298	6.5	-	96.2687
1EIY	A	293	7.2	-	1B70	A	293	7	-	52.9412
1EIY	A	293	7.2	-	1B7Y	A	293	7	20	52.9412
1EIY	A	293	7.2	-	1JJC	A	293	7.8	-	52.9762
1EK1	A	200	6	-	1CQZ	A	200	6	-	97.7612
1EK1	A	200	6	-	1CQZ	B	200	6	-	60.1563
1EK1	A	200	6	-	1CR6	A	200	6	-	97.7612
1EK1	A	200	6	-	1CR6	B	200	6	-	60.1563
1EOI	A	293	8	-	1D2T	A	293	8	-	83.3333
1ERE	A	288	8.1	-	1ERR	A	288	8.5	50	54.7619
1ERE	A	288	8.1	-	1ERR	B	288	8.5	50	54.7619
1ESF	A	277	-	-	1SXT	A	277	6.3	300	0
1ESF	A	277	-	-	1SXT	B	277	6.3	300	0
1EX1	A	291	7	-	1IEQ	A	291	7	-	100
1EX1	A	291	7	-	1IEV	A	291	7	-	100
1EX1	A	291	7	-	1IEW	A	291	7	-	100
1EX1	A	291	7	-	1J8V	A	291	7	-	100
1F13	A	293	6.2	100	1GGU	A	293	6.2	-	61.6667
1F13	A	293	6.2	100	1GGU	B	293	6.2	-	64.5833
1F2O	A	298	-	-	1F2P	A	298	5.5	-	85
1CQE	A	277	6.7	20	1EQG	A	277	6.7	-	98.2759
1CQE	A	277	6.7	20	1EQG	B	277	6.7	-	98.2759
1CQE	A	277	6.7	20	1EQH	A	277	6.7	-	98.2759
1CQE	A	277	6.7	20	1EQH	B	277	6.7	-	98.2759
1CWR	A	293	9	-	1QB0	A	293	9	-	100
1D5X	B	294	-	-	1D5Z	B	294	7.4	-	88.8889
1D5X	B	294	-	-	2SEB	B	294	4.6	100	79.1667
1G6N	A	253	7.5	0.1	2CGP	A	253	6	-	78.75
1G9K	A	289	7	-	1O0Q	A	289	7	-	91.6667
1G9K	A	289	7	-	1OM6	A	289	7	-	91.6667
1G9K	A	289	7	-	1OM7	A	289	7	-	91.6667
1G9K	A	289	7	-	1OM8	A	289	7	-	91.6667
1G9K	A	289	7	-	1OMJ	A	289	4.6	-	100
1GA7	A	200	6.8	-	1G0S	A	200	6.8	-	81.25
1GA7	A	200	6.8	-	1G0S	B	200	6.8	-	0
1GA7	A	200	6.8	-	1KHZ	A	200	-	-	90
1GA7	A	200	6.8	-	1KHZ	B	200	-	-	0
1GE8	A	296	5.5	-	1ISQ	A	296	5.5	-	87.5
1GG0	A	277	7	-	1D9E	A	277	7.5	-	75
1GG0	A	277	7	-	1D9E	B	277	7.5	-	75
1GG0	A	277	7	-	1D9E	C	277	7.5	-	75
1GG0	A	277	7	-	1D9E	D	277	7.5	-	72.5
1FCU	A	293	6.5	-	1FCQ	A	293	4.2	-	86.1111
1FDS	A	290	-	-	1FDT	A	290	-	-	92.0635
1GXB	A	293	7	-	1O17	A	293	6.5	100	100
1GXB	A	293	7	-	1O17	B	293	6.5	100	87.5
1GXB	A	293	7	-	1O17	C	293	6.5	100	100
1H1D	A	293	5.5	100	1JR4	A	293	5.5	100	92.8571
1H6J	A	297	9.4	-	1GQ9	A	297	9.4	-	100
1H6J	A	297	9.4	-	1GQ9	B	297	9.4	-	100
1H6J	A	297	9.4	-	1GQC	A	297	9.4	-	87.5
1H6J	A	297	9.4	-	1GQC	B	297	9.4	-	100
1HD8	A	293	7	50	1NJ4	A	293	7	100	82.6389
1HFK	A	293	5.5	100	1HG1	A	293	5.4	100	90.4762
1HFK	A	293	5.5	100	1HG1	B	293	5.4	100	92.5
1HFK	A	293	5.5	100	1HG1	C	293	5.4	100	97.2222
1HFK	A	293	5.5	100	1HG1	D	293	5.4	100	97.2222
1HFK	A	293	5.5	100	1JSL	A	293	8.5	-	58.8235
1HFK	A	293	5.5	100	1JSL	B	293	8.5	-	58.8235
1HFK	A	293	5.5	100	1JSL	C	293	8.5	-	58.8235
1HFK	A	293	5.5	100	1JSL	D	293	8.5	-	58.8235
1HFK	A	293	5.5	100	1JSR	A	293	8.5	-	58.8235
1HFK	A	293	5.5	100	1JSR	B	293	8.5	-	58.8235
1HFK	A	293	5.5	100	1JSR	C	293	8.5	-	58.8235
1HFK	A	293	5.5	100	1JSR	D	293	8.5	-	58.8235
1HN1	A	298	6.5	100	1DP0	A	298	6.5	100	100
1HN1	A	298	6.5	100	1DP0	B	298	6.5	100	100
1HN1	A	298	6.5	100	1DP0	C	298	6.5	100	100
1HN1	A	298	6.5	100	1DP0	D	298	6.5	100	100
1HN1	A	298	6.5	100	1JYX	A	298	6.5	-	100
1HN1	A	298	6.5	100	1JYX	B	298	6.5	-	100
1HN1	A	298	6.5	100	1JYX	C	298	6.5	-	100
1HN1	A	298	6.5	100	1JYX	D	298	6.5	-	100
1HN1	A	298	6.5	100	1JZ3	A	298	6.5	-	100
1HN1	A	298	6.5	100	1JZ3	B	298	6.5	-	100
1HN1	A	298	6.5	100	1JZ3	C	298	6.5	-	100
1HN1	A	298	6.5	100	1JZ3	D	298	6.5	-	100
1HN1	A	298	6.5	100	1JZ4	A	298	6.5	-	100
1HN1	A	298	6.5	100	1JZ4	B	298	6.5	-	100
1HN1	A	298	6.5	100	1JZ4	C	298	6.5	-	100
1HN1	A	298	6.5	100	1JZ4	D	298	6.5	-	100
1HN1	A	298	6.5	100	1JZ5	A	298	6.5	-	100
1HN1	A	298	6.5	100	1JZ5	B	298	6.5	-	100
1HN1	A	298	6.5	100	1JZ5	C	298	6.5	-	100
1HN1	A	298	6.5	100	1JZ5	D	298	6.5	-	100
1HN1	A	298	6.5	100	1JZ6	A	298	6.5	-	100
1HN1	A	298	6.5	100	1JZ6	B	298	6.5	-	100
1HN1	A	298	6.5	100	1JZ6	C	298	6.5	-	100
1HN1	A	298	6.5	100	1JZ6	D	298	6.5	-	100
1HU9	A	295	5.3	-	1RRL	A	295	5.3	-	93.75
1HU9	A	295	5.3	-	1RRL	B	295	5.3	-	93.75
1FMU	A	298	5.6	-	1FMX	A	298	5.6	-	0
1FMU	A	298	5.6	-	1FMX	B	298	5.6	-	0
1FRO	A	293	5.8	-	1QIP	A	293	5.8	50	100
1FRO	A	293	5.8	-	1QIP	C	293	5.8	50	100
1FZB	A	297	-	50	1FZC	A	297	-	50	65.3846
1FZB	A	297	-	50	1FZC	D	297	-	50	65.3846
1FZB	A	297	-	50	1FZE	A	297	8	-	62.5
1FZB	A	297	-	50	1FZE	D	297	8	-	58.9286
1FZB	A	297	-	50	1N86	A	297	7.5	10	65.3846
1FZB	A	297	-	50	1N86	D	297	7.5	10	65.3846
1HXZ	A	277	4	100	1HXL	A	277	4.8	100	66.6667
1HXZ	A	277	4	100	1HXL	B	277	4.8	100	66.6667
1IPS	A	290	8.5	5	1BLZ	A	290	8.5	100	87.5
1IPS	A	290	8.5	5	1HB1	A	290	7.5	100	100
1IPS	A	290	8.5	5	1ODN	A	290	7.5	100	0
1IPS	A	290	8.5	5	1QIQ	A	290	8.5	100	100
1IPS	A	290	8.5	5	1QJE	A	290	8.5	100	87.5
1IPS	A	290	8.5	5	1QJF	A	290	8.5	100	100
1ISR	A	298	7.5	-	1EWK	A	298	7.5	-	100
1ISR	A	298	7.5	-	1EWK	B	298	7.5	-	96.4286
1ISR	A	298	7.5	-	1EWT	A	298	8.5	-	88.0952
1ISR	A	298	7.5	-	1EWT	B	298	8.5	-	88.0952
1ISR	A	298	7.5	-	1EWV	A	298	7.5	-	100
1ISR	A	298	7.5	-	1EWV	B	298	7.5	-	100
1ISR	A	298	7.5	-	1ISS	A	298	8.5	-	95.2381
1ISR	A	298	7.5	-	1ISS	B	298	8.5	-	95.2381
1IT6	A	293	7.8	-	1JK7	A	293	8	-	98.3333
1IYL	A	288	7.5	-	1NMT	C	288	7	100	0
1JII	A	298	7.3	-	1JIL	A	298	7.3	-	98
1JK6	A	298	6.5	-	1JK4	A	298	7.5	1000	95
1I05	A	298	5.8	200	1I04	A	298	-	-	93.75
1JUJ	A	296	6.5	-	1JU6	A	296	6.5	-	100
1JUJ	A	296	6.5	-	1JU6	B	296	6.5	-	100
1JUJ	A	296	6.5	-	1JU6	C	296	6.5	-	100
1JUJ	A	296	6.5	-	1JU6	D	296	6.5	-	100
1JUM	A	298	7.5	-	1JT0	A	298	7.5	-	85.7143
1JUM	A	298	7.5	-	1JT0	B	298	7.5	-	85.7143
1JUM	A	298	7.5	-	1JT0	C	298	7.5	-	85.7143
1JUM	A	298	7.5	-	1JT0	D	298	7.5	-	93.75
1JUM	A	298	7.5	-	1JTX	A	298	7.5	-	100
1JUM	A	298	7.5	-	1JTX	B	298	7.5	-	100
1JUM	A	298	7.5	-	1JTX	C	298	7.5	-	100
1JUM	A	298	7.5	-	1JTX	D	298	7.5	-	100
1JUM	A	298	7.5	-	1JTY	A	298	7.5	-	100
1JUM	A	298	7.5	-	1JTY	B	298	7.5	-	100
1JUM	A	298	7.5	-	1JTY	C	298	7.5	-	100
1JUM	A	298	7.5	-	1JTY	D	298	7.5	-	100
1JUM	A	298	7.5	-	1RKW	A	298	7.5	-	100
1JUM	A	298	7.5	-	1RKW	B	298	7.5	-	100
1JUM	A	298	7.5	-	1RKW	D	298	7.5	-	100
1JUM	A	298	7.5	-	1RKW	E	298	7.5	-	100
1JWF	A	293	7.5	-	1JWG	A	293	7.5	-	100
1JWF	A	293	7.5	-	1JWG	C	293	7.5	-	100
1JWL	A	295	7.5	-	1EFA	A	295	7.5	-	87.5
1JWL	A	295	7.5	-	1EFA	C	295	7.5	-	0
1K4C	C	200	5.4	-	1R3I	C	200	5.4	-	100
1K4C	C	200	5.4	-	1R3J	C	200	5.4	-	100
1K4C	C	200	5.4	-	1R3K	C	200	5.4	-	100
1K4C	C	200	5.4	-	1R3L	C	200	5.4	-	100
1K8T	A	270	5.6	-	1K90	A	270	6.5	-	0
1K8T	A	270	5.6	-	1K90	C	270	6.5	-	0
1K8T	A	270	5.6	-	1K90	E	270	6.5	-	0
1K8T	A	270	5.6	-	1K93	A	270	6.5	-	0
1K8T	A	270	5.6	-	1K93	B	270	6.5	-	0
1K8T	A	270	5.6	-	1K93	C	270	6.5	-	0
1KI2	A	293	7.5	40	1E2H	A	293	7.5	-	78.2609
1KI2	A	293	7.5	40	1E2H	B	293	7.5	-	44.5652
1KI2	A	293	7.5	40	1E2I	A	293	7.5	-	66.2669
1KI2	A	293	7.5	40	1E2I	B	293	7.5	-	47.6902
1KI2	A	293	7.5	40	1E2K	A	293	7.5	-	77.4327
1KI2	A	293	7.5	40	1E2K	B	293	7.5	-	36.1204
1KI2	A	293	7.5	40	1E2M	A	293	7.5	-	76.6304
1KI2	A	293	7.5	40	1E2M	B	293	7.5	-	43.2494
1KI2	A	293	7.5	40	1E2N	A	293	7.5	-	72.0824
1KI2	A	293	7.5	40	1E2N	B	293	7.5	-	42.0652
1KI2	A	293	7.5	40	1E2P	A	293	7.5	-	76.6304
1KI2	A	293	7.5	40	1E2P	B	293	7.5	-	43.2494
1KI2	A	293	7.5	40	1KI3	A	293	7.5	40	95.6522
1KI2	A	293	7.5	40	1KI3	B	293	7.5	40	91.3043
1KI2	A	293	7.5	40	1KI4	A	293	7.5	40	81.8591
1KI2	A	293	7.5	40	1KI4	B	293	7.5	40	79.3043
1KI2	A	293	7.5	40	1KI6	B	293	7.5	40	79.3043
1KI2	A	293	7.5	40	1KI7	A	293	7.5	40	96
1KI2	A	293	7.5	40	1KI7	B	293	7.5	40	89.1304
1KI2	A	293	7.5	40	1KI8	A	293	7.5	40	100
1KI2	A	293	7.5	40	1KI8	B	293	7.5	40	89.1304
1KIF	A	293	-	-	1DAO	A	293	8.3	500	100
1KIF	A	293	-	-	1DAO	B	293	8.3	500	100
1KIF	A	293	-	-	1DAO	C	293	8.3	500	100
1KIF	A	293	-	-	1DAO	D	293	8.3	500	100
1KIF	A	293	-	-	1DAO	E	293	8.3	500	100
1KIF	A	293	-	-	1DAO	F	293	8.3	500	100
1KIF	A	293	-	-	1DAO	G	293	8.3	500	100
1KIF	A	293	-	-	1DAO	H	293	8.3	500	100
1KIF	A	293	-	-	1DDO	A	293	8.3	500	100
1KIF	A	293	-	-	1DDO	B	293	8.3	500	100
1KIF	A	293	-	-	1DDO	C	293	8.3	500	100
1KIF	A	293	-	-	1DDO	D	293	8.3	500	100
1KIF	A	293	-	-	1DDO	E	293	8.3	500	100
1KIF	A	293	-	-	1DDO	F	293	8.3	500	100
1KIF	A	293	-	-	1DDO	G	293	8.3	500	100
1KIF	A	293	-	-	1DDO	H	293	8.3	500	100
1KMY	A	298	7.5	-	1LGT	A	298	7.5	-	95
1KMY	A	298	7.5	-	1LKD	A	298	7.5	-	95
1IA6	A	290	7.5	-	1IA7	A	290	7.5	-	81.25
1IBU	A	298	4.6	-	1IBT	C	298	4.6	-	65.625
1IDQ	A	289	8	1500	1VNS	A	289	8	1700	100
1INR	A	295	-	-	1J7V	A	295	6.2	-	68.5185
1INR	A	295	-	-	2ILK	A	295	6.5	-	59.2593
1OTC	A	288	6	-	1JB7	A	288	6.5	-	98.6111
1OTC	A	288	6	-	1KIX	A	288	7.5	-	84.3254
1OTC	B	288	6	-	1JB7	B	288	6.5	-	96.8085
1QAE	A	288	8.2	400	1G8T	A	288	-	-	90
1QAE	A	288	8.2	400	1G8T	B	288	-	-	90
1QAX	A	295	6.7	100	1R31	A	295	6.7	1200	0
1QAX	A	295	6.7	100	1R7I	A	295	6.7	-	0
1QC9	A	298	-	-	1CKQ	A	298	7.5	-	82.6087
1QC9	A	298	-	-	1CL8	A	298	7.5	-	82.6087
1QFU	A	276	7	-	1EO8	A	276	6	100	86.3636
1QFU	A	276	7	-	1KEN	A	276	8	-	86.3636
1QFU	A	276	7	-	1KEN	C	276	8	-	86.3636
1QFU	A	276	7	-	1KEN	E	276	8	-	86.3636
1NOY	A	298	-	-	1NOZ	A	298	-	-	68.2927
1NOY	A	298	-	-	1NOZ	B	298	-	-	68.2927
1NR5	B	293	8	-	1DQS	A	293	6.8	-	65
1NR5	B	293	8	-	1DQS	B	293	6.8	-	0
1NR5	B	293	8	-	1NRX	A	293	8	-	63.6364
1NR5	B	293	8	-	1NRX	B	293	8	-	0
1NR5	B	293	8	-	1NUA	A	293	8	-	0
1NR5	B	293	8	-	1NUA	B	293	8	-	66.6667
1NR5	B	293	8	-	1NVA	A	293	7.5	-	62.5
1NR5	B	293	8	-	1NVA	B	293	7.5	-	66.6667
1NR5	B	293	8	-	1NVD	A	293	7	-	68.75
1NR5	B	293	8	-	1NVD	B	293	7	-	63.6364
1NR5	B	293	8	-	1NVE	A	293	8	-	0
1NR5	B	293	8	-	1NVE	B	293	8	-	0
1NR5	B	293	8	-	1NVE	C	293	8	-	59.375
1NR5	B	293	8	-	1NVE	D	293	8	-	0
1NR5	B	293	8	-	1NVF	A	293	8	-	100
1NR5	B	293	8	-	1NVF	B	293	8	-	100
1NR5	B	293	8	-	1NVF	C	293	8	-	100
1OAS	A	287	7	-	1FCJ	A	287	6.7	-	67.5
1OAS	A	287	7	-	1FCJ	B	287	6.7	-	69.4444
1OAS	A	287	7	-	1FCJ	C	287	6.7	-	69.4444
1OAS	A	287	7	-	1FCJ	D	287	6.7	-	67.5
1OAT	A	293	7.8	-	2OAT	A	293	7.9	1	100
1OAT	A	293	7.8	-	2OAT	B	293	7.9	1	100
1OAT	A	293	7.8	-	2OAT	C	293	7.9	1	100
1LXE	A	291	3.5	-	1KWI	A	291	3.8	-	48.7179
1M44	A	298	5.5	-	1M4D	B	298	6.5	-	90
1N52	B	200	7.3	-	1H2T	B	200	6	100	78.75
1N52	B	200	7.3	-	1H2U	C	200	6	100	80.3571
1N52	B	200	7.3	-	1H2U	D	200	6	100	82.6389
1N52	B	200	7.3	-	1H2V	B	200	6	-	56.3492
1N5Z	A	200	7.3	-	1JQQ	A	200	9	-	80.9524
1N5Z	A	200	7.3	-	1JQQ	B	200	9	-	73.8095
1N5Z	A	200	7.3	-	1JQQ	C	200	9	-	97.619
1N5Z	A	200	7.3	-	1JQQ	D	200	9	-	95.2381
1L9E	A	298	7	-	1EL5	A	298	7	-	100
1L9E	A	298	7	-	1EL5	B	298	7	-	100
1L9E	A	298	7	-	1EL7	A	298	7	-	100
1L9E	A	298	7	-	1EL7	B	298	7	-	100
1L9E	A	298	7	-	1EL8	A	298	7	-	100
1L9E	A	298	7	-	1EL8	B	298	7	-	100
3PSR	A	298	7.7	10	2PSR	A	298	6.7	20	100
4PRO	B	298	6.5	150	2PRO	A	298	8	800	68.75
4PRO	B	298	6.5	150	2PRO	B	298	8	800	63.4058
4PRO	B	298	6.5	150	2PRO	C	298	8	800	66.2162
4PRO	B	298	6.5	150	3PRO	B	298	6.3	125	87.5
4PRO	B	298	6.5	150	3PRO	D	298	6.3	125	58.3333
2HIO	C	287	6	-	1EQZ	C	287	6	-	83.7209
2HIO	C	287	6	-	1EQZ	G	287	6	-	68.6047
2HIO	C	287	6	-	1HQ3	C	287	6.7	-	97.6744
2HIO	C	287	6	-	1HQ3	G	287	6.7	-	94.186
2SCU	B	283	7.2	-	1JKJ	D	283	7.4	-	100
2TMK	A	277	7.5	100	1TMK	A	277	7.5	100	100
2TMK	A	277	7.5	100	1TMK	B	277	7.5	100	100
2TMK	A	277	7.5	100	3TMK	C	277	4.6	100	85.9091
2USH	A	298	6.5	100	1USH	A	298	6.6	100	80.3322
2YPN	A	293	5.3	0.3	1GTK	A	293	5.3	100	100
1VHB	A	298	6.4	200	2VHB	A	298	7	200	94.4444
1VHB	A	298	6.4	200	2VHB	B	298	7	200	88.8889
1VHB	A	298	6.4	200	3VHB	A	298	6.4	100	100
1VHB	A	298	6.4	200	3VHB	B	298	6.4	100	100
1VHB	A	298	6.4	200	4VHB	A	298	6.4	100	94.4444
1VHB	A	298	6.4	200	4VHB	B	298	6.4	100	88.8889
1WDC	B	277	7	-	1B7T	B	277	8	-	88.8889
1WDC	B	277	7	-	1KK7	B	277	6.3	-	85.7143
1WDC	B	277	7	-	1KQM	B	277	8.5	-	85.119
1WDC	B	277	7	-	1KWO	B	277	8.5	-	85.119
1WDC	B	277	7	-	1L2O	B	277	8.5	-	85.119
1WDC	B	277	7	-	1QVI	Y	277	6	-	96.6667
1WDC	B	277	7	-	1S5G	Y	277	6.5	-	85.119
1XSM	A	277	4.8	1200	1H0N	A	277	6	100	100
1XSM	A	277	4.8	1200	1H0O	A	277	4.7	100	100
2DHQ	A	287	7.2	-	1H05	A	287	7.5	500	72.9167
2DHQ	A	287	7.2	-	1H0S	A	287	6.5	500	72.9167
1RL6	A	293	7.6	-	1C04	B	293	5.4	-	100
1RL6	A	293	7.6	-	1GIY	H	293	-	-	100
1RNL	A	277	-	-	1A04	A	277	7.6	-	83.3333
1RNL	A	277	-	-	1A04	B	277	7.6	-	83.3333
1SFT	A	277	8.5	-	1BD0	A	277	8.5	100	91.6667
1SFT	A	277	8.5	-	1BD0	B	277	8.5	100	85.7143
1SMT	A	295	6.1	100	1R1T	B	295	7	-	82.6087
1R27	A	298	7	-	1SIW	A	298	7	-	0
1R27	B	298	7	-	1SIW	B	298	7	-	54.2553
1RN7	A	291	7.5	-	1ROA	A	291	7.5	-	95.4545
1SH5	A	293	8.5	-	1SH6	A	293	6.5	-	93.3333
1A04	A	93	7.6	-	1RNL	A	93	-	-	83.3333
1A2K	A	100	5.6	50	1OUN	B	100	4.5	-	75
1AS0	A	110	8	50	1AS2	A	110	5.6	50	97.5
1ASJ	B	113	7.5	10	1PO1	B	113	7	-	100
1ASJ	B	113	7.5	10	1PO2	B	113	7	-	100
1ASJ	C	113	7.5	10	1AR8	C	113	7.5	10	100
1ASJ	C	113	7.5	10	1PO1	C	113	7	-	100
1ASJ	C	113	7.5	10	1PO2	C	113	7	-	100
1ASJ	D	113	7.5	10	1AR8	D	113	7.5	10	100
1ASJ	D	113	7.5	10	1PO1	D	113	7	-	100
1ASJ	D	113	7.5	10	1PO2	D	113	7	-	100
1B3D	A	173	7.4	-	1BIW	A	173	7.5	10	100
1B3D	A	173	7.4	-	1BQO	A	173	7.5	10	100
1B3D	A	173	7.4	-	1CQR	A	173	7.5	-	100
1B3D	A	173	7.4	-	1SLN	A	173	5.5	100	90
1B70	A	100	7	-	1EIY	A	100	7.2	-	52.9412
1B70	A	100	7	-	1PYS	A	100	7.8	20	99.4118
1B7T	B	100	8	-	1WDC	B	100	7	-	88.8889
1BD0	A	95	8.5	100	1SFT	A	95	8.5	-	91.6667
1BD0	A	95	8.5	100	1SFT	B	95	8.5	-	92.8571
1BDX	A	100	6.5	100	1HJP	A	100	4.9	50	88.2353
1BLZ	A	100	8.5	100	1IPS	A	100	8.5	5	87.5
1BLZ	A	100	8.5	100	1IPS	B	100	8.5	5	87.5
1A49	A	113	6	-	1AQF	A	113	-	-	100
1A49	A	113	6	-	1AQF	B	113	-	-	100
1A49	A	113	6	-	1AQF	C	113	-	-	100
1A49	A	113	6	-	1AQF	D	113	-	-	100
1A49	A	113	6	-	1AQF	E	113	-	-	55.2885
1A49	A	113	6	-	1AQF	F	113	-	-	100
1A49	A	113	6	-	1AQF	G	113	-	-	100
1A49	A	113	6	-	1AQF	H	113	-	-	100
1BPX	A	100	7	360	1MQ2	A	100	7.5	350	72.2222
1BPX	A	100	7	360	1MQ3	A	100	7.5	350	72.2222
1BPX	A	100	7	360	1ZQA	A	100	7.5	-	75
1BPX	A	100	7	360	1ZQB	A	100	6.5	-	75
1BPX	A	100	7	360	1ZQC	A	100	6.5	-	75
1BPX	A	100	7	360	1ZQD	A	100	6.5	-	75
1BPX	A	100	7	360	1ZQE	A	100	6.5	-	75
1BPX	A	100	7	360	1ZQF	A	100	6.5	-	75
1BPX	A	100	7	360	1ZQG	A	100	6.5	-	75
1BPX	A	100	7	360	1ZQH	A	100	7.5	-	75
1BPX	A	100	7	360	1ZQI	A	100	6.5	-	75
1BPX	A	100	7	360	1ZQJ	A	100	6.5	-	75
1BPX	A	100	7	360	1ZQK	A	100	6.5	-	75
1BPX	A	100	7	360	1ZQL	A	100	6.5	-	75
1BPX	A	100	7	360	1ZQM	A	100	6.5	-	75
1BPX	A	100	7	360	1ZQN	A	100	6.5	-	75
1BPX	A	100	7	360	1ZQO	A	100	6.5	-	75
1BPX	A	100	7	360	1ZQP	A	100	6.5	-	75
1BPX	A	100	7	360	1ZQQ	A	100	6.5	-	75
1BPX	A	100	7	360	1ZQR	A	100	6.5	-	75
1BPX	A	100	7	360	1ZQS	A	100	6.5	-	75
1BPX	A	100	7	360	1ZQT	A	100	6.5	-	75
1BPX	A	100	7	360	7ICE	A	100	6.5	-	75
1BPX	A	100	7	360	7ICF	A	100	6.5	-	75
1BPX	A	100	7	360	7ICG	A	100	6.5	-	75
1BPX	A	100	7	360	7ICH	A	100	6.5	-	75
1BPX	A	100	7	360	7ICI	A	100	6.5	-	75
1BPX	A	100	7	360	7ICJ	A	100	6.5	-	75
1BPX	A	100	7	360	7ICK	A	100	6.5	-	75
1BPX	A	100	7	360	7ICL	A	100	6.5	-	75
1BPX	A	100	7	360	7ICM	A	100	6.5	-	75
1BPX	A	100	7	360	7ICN	A	100	6.5	-	75
1BPX	A	100	7	360	7ICO	A	100	6.5	-	75
1BPX	A	100	7	360	7ICP	A	100	6.5	-	75
1BPX	A	100	7	360	7ICQ	A	100	6.5	-	75
1BPX	A	100	7	360	7ICR	A	100	6.5	-	75
1BPX	A	100	7	360	7ICS	A	100	6.5	-	75
1BPX	A	100	7	360	7ICT	A	100	6.5	-	75
1BPX	A	100	7	360	7ICU	A	100	6.5	-	75
1BPX	A	100	7	360	7ICV	A	100	6.5	-	75
1BPX	A	100	7	360	8ICA	A	100	6.5	-	75
1BPX	A	100	7	360	8ICB	A	100	6.5	-	75
1BPX	A	100	7	360	8ICC	A	100	6.5	-	75
1BPX	A	100	7	360	8ICE	A	100	6.5	-	75
1BPX	A	100	7	360	8ICF	A	100	6.5	-	75
1BPX	A	100	7	360	8ICG	A	100	6.5	-	75
1BPX	A	100	7	360	8ICH	A	100	6.5	-	75
1BPX	A	100	7	360	8ICI	A	100	6.5	-	75
1BPX	A	100	7	360	8ICJ	A	100	6.5	-	75
1BPX	A	100	7	360	8ICK	A	100	6.5	-	75
1BPX	A	100	7	360	8ICL	A	100	6.5	-	75
1BPX	A	100	7	360	8ICM	A	100	6.5	-	75
1BPX	A	100	7	360	8ICN	A	100	6.5	-	75
1BPX	A	100	7	360	8ICO	A	100	6.5	-	75
1BPX	A	100	7	360	8ICP	A	100	6.5	-	75
1BPX	A	100	7	360	8ICQ	A	100	6.5	-	75
1BPX	A	100	7	360	8ICR	A	100	6.5	-	75
1BPX	A	100	7	360	8ICS	A	100	6.5	-	75
1BPX	A	100	7	360	8ICT	A	100	6.5	-	75
1BPX	A	100	7	360	8ICU	A	100	6.5	-	75
1BPX	A	100	7	360	8ICV	A	100	6.5	-	75
1BPX	A	100	7	360	8ICW	A	100	6.5	-	75
1BPX	A	100	7	360	8ICX	A	100	6.5	-	75
1BPX	A	100	7	360	8ICY	A	100	6.5	-	75
1BPX	A	100	7	360	8ICZ	A	100	6.5	-	75
1BPX	A	100	7	360	9ICA	A	100	6.5	-	75
1BPX	A	100	7	360	9ICB	A	100	6.5	-	75
1BPX	A	100	7	360	9ICC	A	100	6.5	-	75
1BPX	A	100	7	360	9ICE	A	100	6.5	-	75
1BPX	A	100	7	360	9ICF	A	100	6.5	-	75
1BPX	A	100	7	360	9ICG	A	100	6.5	-	75
1BPX	A	100	7	360	9ICH	A	100	6.5	-	75
1BPX	A	100	7	360	9ICI	A	100	6.5	-	75
1BPX	A	100	7	360	9ICJ	A	100	6.5	-	75
1BPX	A	100	7	360	9ICK	A	100	6.5	-	75
1BPX	A	100	7	360	9ICL	A	100	6.5	-	75
1BPX	A	100	7	360	9ICM	A	100	6.5	-	75
1BPX	A	100	7	360	9ICN	A	100	6.5	-	75
1BPX	A	100	7	360	9ICO	A	100	6.5	-	75
1BPX	A	100	7	360	9ICP	A	100	6.5	-	75
1BPX	A	100	7	360	9ICQ	A	100	6.5	-	75
1BPX	A	100	7	360	9ICR	A	100	6.5	-	75
1BPX	A	100	7	360	9ICS	A	100	6.5	-	75
1BPX	A	100	7	360	9ICT	A	100	6.5	-	75
1BPX	A	100	7	360	9ICU	A	100	6.5	-	75
1BPX	A	100	7	360	9ICV	A	100	6.5	-	75
1BPX	A	100	7	360	9ICW	A	100	6.5	-	75
1BPX	A	100	7	360	9ICX	A	100	6.5	-	75
1BPX	A	100	7	360	9ICY	A	100	6.5	-	75
1BT2	A	120	7	500	1BT1	A	120	7	500	100
1BT2	A	120	7	500	1BT1	B	120	7	500	100
1BT2	A	120	7	500	1BT3	A	120	7	500	100
1BT2	A	120	7	500	1BUG	A	120	7	500	100
1BT2	A	120	7	500	1BUG	B	120	7	500	100
1BUH	A	100	7.4	100	1FVT	A	100	7.5	-	30.6818
1BUH	A	100	7.4	100	1G5S	A	100	-	-	40.3162
1BUH	A	100	7.4	100	1GIH	A	100	7.2	-	34.0909
1C04	B	100	5.4	-	1RL6	A	100	7.6	-	100
1C0T	B	100	5	-	1DTT	B	100	5	-	70.8955
1C0T	B	100	5	-	1JLQ	B	100	5	-	76.1194
1C0T	B	100	5	-	1RT4	B	100	5	-	76.8657
1C0T	B	100	5	-	1RT5	B	100	5	-	75.3731
1C5F	E	105	6	-	1A33	A	105	6	900	100
1A64	A	100	4.6	200	1A7B	A	100	4.6	-	87.5
1A64	A	100	4.6	200	1A7B	B	100	4.6	-	87.5
1A64	A	100	4.6	200	1A7B	C	100	4.6	-	87.5
1A64	A	100	4.6	200	1A7B	D	100	4.6	-	87.5
1CKQ	A	100	7.5	-	1QC9	A	100	-	-	82.6087
1CKQ	A	100	7.5	-	1QC9	B	100	-	-	82.6087
1CKQ	A	100	7.5	-	1QC9	C	100	-	-	82.6087
1ADV	A	100	-	-	1ADU	A	100	-	-	100
1ADV	A	100	-	-	1ADU	B	100	-	-	90.6522
1ADV	A	100	-	-	1ANV	A	100	5.8	-	80.4348
1AHU	A	100	4.6	100	1AHV	A	100	4.6	100	100
1AHU	A	100	4.6	100	1AHV	B	100	4.6	100	100
1AHU	A	100	4.6	100	1AHZ	A	100	4.6	100	100
1AHU	A	100	4.6	100	1AHZ	B	100	4.6	100	100
1AIG	B	77	-	-	1F6N	B	77	7	-	91.6667
1AIG	B	77	-	-	1FNP	B	77	7	-	91.6667
1AIG	B	77	-	-	1FNQ	B	77	7	-	91.6667
1AIG	B	77	-	-	1JH0	B	77	8	-	100
1AIG	B	77	-	-	1M3X	B	77	7.4	-	91.6667
1AIG	B	77	-	-	1RG5	M	77	8	-	91.6667
1AIG	B	77	-	-	1RQK	M	77	8	-	91.6667
1AIG	B	77	-	-	1RY5	M	77	8.5	-	100
1D9E	A	100	7.5	-	1GG0	A	100	7	-	75
1DAO	A	100	8.3	500	1KIF	A	100	-	-	100
1DAO	A	100	8.3	500	1KIF	B	100	-	-	100
1DAO	A	100	8.3	500	1KIF	C	100	-	-	100
1DAO	A	100	8.3	500	1KIF	D	100	-	-	100
1DAO	A	100	8.3	500	1KIF	E	100	-	-	100
1DAO	A	100	8.3	500	1KIF	F	100	-	-	100
1DAO	A	100	8.3	500	1KIF	G	100	-	-	100
1DAO	A	100	8.3	500	1KIF	H	100	-	-	100
1DJ8	A	100	4	-	1BG8	A	100	4.6	50	80.7692
1DJ8	A	100	4	-	1BG8	B	100	4.6	50	80.7692
1DJ8	A	100	4	-	1BG8	C	100	4.6	50	80.7692
1DP0	A	95	6.5	100	1HN1	A	95	6.5	100	100
1DP0	A	95	6.5	100	1HN1	B	95	6.5	100	100
1DP0	A	95	6.5	100	1HN1	C	95	6.5	100	100
1DP0	A	95	6.5	100	1HN1	D	95	6.5	100	100
1DQS	A	100	6.8	-	1NR5	B	100	8	-	65
1DZJ	A	100	7.8	10	1HQP	A	100	7.5	-	94.4444
1E1Q	A	100	8	-	1BMF	A	100	8.2	-	100
1E1Q	A	100	8	-	1BMF	B	100	8.2	-	100
1E1Q	A	100	8	-	1BMF	C	100	8.2	-	89.1304
1E1Q	D	100	8	-	1BMF	D	100	8.2	-	100
1E1Q	D	100	8	-	1BMF	E	100	8.2	-	96.875
1E1Q	D	100	8	-	1BMF	F	100	8.2	-	96.875
1E1Q	G	100	8	-	1BMF	G	100	8.2	-	100
1E2H	A	100	7.5	-	1KI2	A	100	7.5	40	78.2609
1E2H	A	100	7.5	-	1KI2	B	100	7.5	40	69.3237
1E3F	A	100	5.5	-	1BM7	A	100	7.4	-	84.6154
1E3F	A	100	5.5	-	1BM7	B	100	7.4	-	84.6154
1E3F	A	100	5.5	-	1BMZ	A	100	7.4	-	84.6154
1E3F	A	100	5.5	-	1BMZ	B	100	7.4	-	84.6154
1E3F	A	100	5.5	-	1ICT	A	100	4.9	100	100
1E3F	A	100	5.5	-	1ICT	B	100	4.9	100	100
1E3F	A	100	5.5	-	1ICT	C	100	4.9	100	100
1E3F	A	100	5.5	-	1ICT	D	100	4.9	100	100
1E3F	A	100	5.5	-	1ICT	E	100	4.9	100	100
1E3F	A	100	5.5	-	1ICT	F	100	4.9	100	100
1E3F	A	100	5.5	-	1ICT	G	100	4.9	100	100
1E3F	A	100	5.5	-	1ICT	H	100	4.9	100	100
1E3F	A	100	5.5	-	1KED	A	100	5.5	100	100
1E3F	A	100	5.5	-	1KED	B	100	5.5	100	88.8889
1E4K	C	100	5.8	-	1E4J	A	100	8	-	90
1EEX	A	100	8	-	1DIO	A	100	8	-	100
1EEX	A	100	8	-	1DIO	D	100	8	-	100
1EEX	B	100	8	-	1DIO	B	100	8	-	100
1EEX	B	100	8	-	1DIO	E	100	8	-	100
1EEX	C	100	8	-	1DIO	C	100	8	-	100
1EEX	C	100	8	-	1DIO	F	100	8	-	100
1EFA	A	100	7.5	-	1JWL	A	100	7.5	-	87.5
1EFA	A	100	7.5	-	1JWL	B	100	7.5	-	87.5
1EFA	A	100	7.5	-	1JWL	C	100	7.5	-	39.8438
1EL5	A	100	7	-	1L9E	A	100	7	-	100
1EL5	A	100	7	-	1L9E	B	100	7	-	100
1EO3	B	100	7.5	50	1EOP	A	100	4.5	100	0
1EO3	B	100	7.5	50	1EOP	B	100	4.5	100	68.75
1EO8	A	100	6	100	1QFU	A	100	7	-	86.3636
1EQG	A	120	6.7	-	1CQE	A	120	6.7	20	98.2759
1EQG	A	120	6.7	-	1CQE	B	120	6.7	20	96.5517
1EQZ	C	100	6	-	2HIO	C	100	6	-	83.7209
1EWK	A	100	7.5	-	1ISR	A	100	7.5	-	100
1F2P	A	100	5.5	-	1CP7	A	100	5.5	100	100
1F2P	A	100	5.5	-	1F2O	A	100	-	-	85
1F2P	A	100	5.5	-	1QQ9	A	100	-	-	85
1CQZ	A	100	6	-	1EK1	A	100	6	-	97.7612
1CQZ	A	100	6	-	1EK1	B	100	6	-	59.7015
1CQZ	A	100	6	-	1EK2	A	100	6	-	100
1CQZ	A	100	6	-	1EK2	B	100	6	-	59.7015
1D2T	A	100	8	-	1EOI	A	100	8	-	83.3333
1D2T	A	100	8	-	1EOI	B	100	8	-	83.3333
1D2T	A	100	8	-	1EOI	C	100	8	-	83.3333
1G0S	A	100	6.8	-	1GA7	A	100	6.8	-	81.25
1G0S	A	100	6.8	-	1GA7	B	100	6.8	-	0
1G3T	A	100	8.5	-	1G3S	A	100	8.5	-	76.9231
1G3T	A	100	8.5	-	1G3W	A	100	8.5	-	76.9231
1G8T	A	120	-	-	1QAE	A	120	8.2	400	90
1G8T	A	120	-	-	1QAE	B	120	8.2	400	90
1GQ9	A	100	9.4	-	1H6J	A	100	9.4	-	100
1GQ9	A	100	9.4	-	1H6J	B	100	9.4	-	100
1GQ9	A	100	9.4	-	1H7E	B	100	9.4	-	100
1GQ9	A	100	9.4	-	1H7F	B	100	9.4	-	100
1GQ9	A	100	9.4	-	1H7G	B	100	9.4	-	100
1GQ9	A	100	9.4	-	1H7H	B	100	9.4	-	100
1GQ9	A	100	9.4	-	1H7T	B	100	9.4	-	100
1FCJ	A	100	6.7	-	1OAS	A	100	7	-	67.5
1FCJ	A	100	6.7	-	1OAS	B	100	7	-	67.5
1FCQ	A	100	4.2	-	1FCU	A	100	6.5	-	86.1111
1FCQ	A	100	4.2	-	1FCV	A	100	4.6	-	86.1111
1GTK	A	100	5.3	100	2YPN	A	100	5.3	0.3	100
1H0N	A	100	6	100	1XSM	A	100	4.8	1200	100
1H2T	B	100	6	100	1N52	B	100	7.3	-	78.75
1H2T	B	100	6	100	1N54	B	100	7.3	-	64.2857
1HG1	A	100	5.4	100	1HFK	A	100	5.5	100	90.4762
1HG1	A	100	5.4	100	1HFK	B	100	5.5	100	90.4762
1HG1	A	100	5.4	100	1HFW	A	100	5.4	100	87.6984
1HG1	A	100	5.4	100	1HFW	B	100	5.4	100	92.8571
1HG1	A	100	5.4	100	1HFW	C	100	5.4	100	97.619
1HG1	A	100	5.4	100	1HFW	D	100	5.4	100	100
1FZC	A	100	-	50	1FZB	A	100	-	50	65.3846
1FZC	A	100	-	50	1FZB	D	100	-	50	65.3846
1FZC	A	100	-	50	1FZF	A	100	7.8	-	82.5
1FZC	A	100	-	50	1FZF	D	100	7.8	-	69.697
1FZC	A	100	-	50	1FZG	A	100	7.8	-	82.5
1FZC	A	100	-	50	1FZG	D	100	7.8	-	69.697
1ISQ	A	104	5.5	-	1GE8	A	104	5.5	-	87.5
1IVU	A	100	6.8	-	1AVK	A	100	6.8	-	100
1IYD	A	100	7.5	-	1I1K	A	100	7.5	-	68.1818
1IYD	A	100	7.5	-	1I1K	B	100	7.5	-	68.1818
1IYD	A	100	7.5	-	1I1K	C	100	7.5	-	68.1818
1IYD	A	100	7.5	-	1I1L	A	100	7.5	-	100
1IYD	A	100	7.5	-	1I1L	B	100	7.5	-	100
1IYD	A	100	7.5	-	1I1L	C	100	7.5	-	100
1IYD	A	100	7.5	-	1I1M	A	100	7.5	-	100
1IYD	A	100	7.5	-	1I1M	B	100	7.5	-	100
1IYD	A	100	7.5	-	1I1M	C	100	7.5	-	100
1J7V	A	100	6.2	-	1INR	A	100	-	-	68.5185
1J8V	A	100	7	-	1EX1	A	100	7	-	100
1JB7	A	100	6.5	-	1OTC	A	100	6	-	98.6111
1JB7	B	100	6.5	-	1OTC	B	100	6	-	96.8085
1JK4	A	110	7.5	1000	1JK6	A	110	6.5	-	95
1JK4	A	110	7.5	1000	1JK6	B	110	6.5	-	95
1JK7	A	105	8	-	1IT6	A	105	7.8	-	98.3333
1JK7	A	105	8	-	1IT6	B	105	7.8	-	98.3333
1I04	A	100	-	-	1I05	A	100	5.8	200	93.75
1I04	A	100	-	-	1I06	A	100	5.8	200	93.75
1JR4	A	110	5.5	100	1H1D	A	110	5.5	100	92.8571
1JT0	A	100	7.5	-	1JUM	A	100	7.5	-	85.7143
1JT0	A	100	7.5	-	1JUM	B	100	7.5	-	85.7143
1JT0	A	100	7.5	-	1JUM	C	100	7.5	-	85.7143
1JT0	A	100	7.5	-	1JUM	D	100	7.5	-	85.7143
1JT0	A	100	7.5	-	1JUP	A	100	7.5	-	85.7143
1JT0	A	100	7.5	-	1JUP	B	100	7.5	-	85.7143
1JT0	A	100	7.5	-	1JUP	C	100	7.5	-	85.7143
1JT0	A	100	7.5	-	1JUP	D	100	7.5	-	85.7143
1K90	A	100	6.5	-	1K8T	A	100	5.6	-	0
1K90	A	100	6.5	-	1LVC	A	100	6.5	-	100
1K90	A	100	6.5	-	1LVC	B	100	6.5	-	76.8293
1K90	A	100	6.5	-	1LVC	C	100	6.5	-	59.0909
1KDR	A	100	7.4	-	2CMK	A	100	7.4	-	100
1IFX	A	120	5.2	-	1EE1	B	120	5.2	-	98.0769
1IFX	A	120	5.2	-	1FYD	B	120	5.2	-	98.0769
1QB0	A	100	9	-	1CWR	A	100	9	-	100
1QB0	A	100	9	-	1CWS	A	100	9	-	98.5294
1NJ4	A	100	7	100	1HD8	A	100	7	50	82.6389
1NJ4	A	100	7	100	1SDN	A	100	5.5	50	82.5397
1NMT	C	100	7	100	1IYL	A	100	7.5	-	0
1NMT	C	100	7	100	1IYL	B	100	7.5	-	0
1NMT	C	100	7	100	1IYL	C	100	7.5	-	0
1NMT	C	100	7	100	1IYL	D	100	7.5	-	0
1M4D	B	100	6.5	-	1M44	A	100	5.5	-	90
1M4D	B	100	6.5	-	1M4G	B	100	6.5	-	100
1M4D	B	100	6.5	-	1M4I	B	100	6.5	-	100
1MFH	A	115	5.2	-	1QG5	A	115	7.9	180	0
1MMU	A	110	6	-	1L7J	A	110	6	-	93.75
1MMU	A	110	6	-	1L7J	B	110	6	-	93.75
1MMU	A	110	6	-	1L7K	A	110	6	-	100
1MMU	A	110	6	-	1MMX	A	110	6	-	100
1MMU	A	110	6	-	1MMY	A	110	6	-	100
1MMU	A	110	6	-	1MMZ	A	110	6	-	100
1MMU	A	110	6	-	1MN0	A	110	6	-	100
1KWI	A	100	3.8	-	1LXE	A	100	3.5	-	48.7179
3PRO	B	100	6.3	125	4PRO	B	100	6.5	150	87.5
3PRO	B	100	6.3	125	4PRO	D	100	6.5	150	84.375
3R1R	A	100	6	1700	2R1R	A	100	6	1700	100
3R1R	A	100	6	1700	2R1R	C	100	6	1700	100
3R1R	A	100	6	1700	2R1R	E	100	6	1700	100
3VHB	A	100	6.4	100	1VHB	A	100	6.4	200	100
3VHB	A	100	6.4	100	1VHB	B	100	6.4	200	100
2PSR	A	100	6.7	20	3PSR	A	100	7.7	10	100
2PSR	A	100	6.7	20	3PSR	B	100	7.7	10	100
1USH	A	100	6.6	100	2USH	A	100	6.5	100	80.3322
1USH	A	100	6.6	100	2USH	B	100	6.5	100	78.8177
1WER	A	100	6.5	-	1WQ1	B	100	8	-	85.7143
1R31	A	100	6.7	1200	1QAX	A	100	6.7	100	0
1R31	A	100	6.7	1200	1QAX	B	100	6.7	100	94.6429
1R31	A	100	6.7	1200	1QAY	A	100	6.7	100	87.5909
1R31	A	100	6.7	1200	1QAY	B	100	6.7	100	96.2963
1ROA	A	100	7.5	-	1RN7	A	100	7.5	-	95.4545
1SH6	A	100	6.5	-	1SH5	A	100	8.5	-	93.3333
1SH6	A	100	6.5	-	1SH5	B	100	8.5	-	93.3333
1SIW	A	100	7	-	1R27	A	100	7	-	0
1SIW	A	100	7	-	1R27	C	100	7	-	0
1SIW	B	100	7	-	1R27	B	100	7	-	54.2553
1SIW	B	100	7	-	1R27	D	100	7	-	54.2553
1A07	B	295	8	100	1A08	B	295	4.6	100	100
1A07	B	295	8	100	1A1C	B	295	4.6	100	100
1A22	B	287	6.5	-	1KF9	B	287	6.3	-	93.23
1A22	B	287	6.5	-	1KF9	C	287	6.3	-	78.0952
1A22	B	287	6.5	-	1KF9	E	287	6.3	-	91.1111
1A22	B	287	6.5	-	1KF9	F	287	6.3	-	83.5185
1AS0	A	110	8	50	1AS2	A	110	5.6	50	97.5
1B3D	A	173	7.4	-	1SLN	A	173	5.5	100	90
1B6C	B	200	8.5	-	1IAS	A	200	5.8	-	87.5
1B6C	B	200	8.5	-	1IAS	B	200	5.8	-	56.25
1B6C	B	200	8.5	-	1IAS	C	200	5.8	-	87.5
1B6C	B	200	8.5	-	1IAS	D	200	5.8	-	87.5
1B6C	B	200	8.5	-	1IAS	E	200	5.8	-	87.5
1B7T	B	100	8	-	1KK7	B	100	6.3	-	77.7778
1B7T	B	100	8	-	1QVI	Y	100	6	-	91.6667
1BDJ	B	283	7	80	1A0B	A	283	4.1	5	100
1BDJ	B	283	7	80	2A0B	A	283	4.1	5	91.6667
1BDX	A	100	6.5	100	1C7Y	A	100	6	-	65.3846
1BDX	A	100	6.5	100	1HJP	A	100	4.9	50	88.2353
1BFD	A	277	8.5	150	1MCZ	A	277	5.5	200	87.5
1BFD	A	277	8.5	150	1MCZ	J	277	5.5	200	87.5
1BFD	A	277	8.5	150	1MCZ	K	277	5.5	200	87.5
1BFD	A	277	8.5	150	1MCZ	L	277	5.5	200	87.5
1BFD	A	277	8.5	150	1MCZ	M	277	5.5	200	87.5
1BFD	A	277	8.5	150	1MCZ	N	277	5.5	200	87.5
1BFD	A	277	8.5	150	1MCZ	O	277	5.5	200	87.5
1BFD	A	277	8.5	150	1MCZ	P	277	5.5	200	87.5
1BFD	A	277	8.5	150	1MCZ	B	277	5.5	200	87.5
1BFD	A	277	8.5	150	1MCZ	C	277	5.5	200	87.5
1BFD	A	277	8.5	150	1MCZ	D	277	5.5	200	87.5
1BFD	A	277	8.5	150	1MCZ	E	277	5.5	200	87.5
1BFD	A	277	8.5	150	1MCZ	F	277	5.5	200	87.5
1BFD	A	277	8.5	150	1MCZ	G	277	5.5	200	87.5
1BFD	A	277	8.5	150	1MCZ	H	277	5.5	200	87.5
1BFD	A	277	8.5	150	1MCZ	I	277	5.5	200	87.5
1BL9	A	100	7.2	50	1NIR	A	100	6.2	50	91.6667
1BL9	A	100	7.2	50	1NIR	B	100	6.2	50	83.3333
1A38	A	100	8.5	-	1QJA	A	100	6.2	100	70.197
1A38	A	100	8.5	-	1QJA	B	100	6.2	100	67.5862
1A38	A	100	8.5	-	1QJB	A	100	6.2	100	79.3103
1A38	A	100	8.5	-	1QJB	B	100	6.2	100	72.4138
1BM7	A	298	7.4	-	1E3F	A	298	5.5	-	84.6154
1BM7	A	298	7.4	-	1E3F	B	298	5.5	-	96.1538
1BM7	A	298	7.4	-	1E4H	A	298	5.5	-	84.6154
1BM7	A	298	7.4	-	1E4H	B	298	5.5	-	84.6154
1BM7	A	298	7.4	-	1E5A	A	298	5.5	-	84.6154
1BM7	A	298	7.4	-	1E5A	B	298	5.5	-	84.6154
1BM7	A	298	7.4	-	1ICT	A	298	4.9	100	84.6154
1BM7	A	298	7.4	-	1ICT	B	298	4.9	100	84.6154
1BM7	A	298	7.4	-	1ICT	C	298	4.9	100	84.6154
1BM7	A	298	7.4	-	1ICT	D	298	4.9	100	84.6154
1BM7	A	298	7.4	-	1ICT	E	298	4.9	100	84.6154
1BM7	A	298	7.4	-	1ICT	F	298	4.9	100	84.6154
1BM7	A	298	7.4	-	1ICT	G	298	4.9	100	84.6154
1BM7	A	298	7.4	-	1ICT	H	298	4.9	100	84.6154
1BM7	A	298	7.4	-	1KED	A	298	5.5	100	84.6154
1BM7	A	298	7.4	-	1KED	B	298	5.5	100	76.9231
1BN6	A	100	7	150	1BN7	A	100	5.5	150	100
1C4Z	D	110	6.5	-	1FBV	C	-	5.6	-	100
1DK0	A	298	8	100	1B2V	A	298	4.6	200	100
1DTW	A	100	7.5	-	1OLS	A	100	5.5	1600	80.5556
1DTW	A	100	7.5	-	1OLX	A	100	5.5	1600	75
1DTW	B	100	7.5	-	1OLS	B	100	5.5	1600	65.625
1DTW	B	100	7.5	-	1OLU	B	100	5.5	1600	65.625
1DXR	A	263	7	-	2PRC	A	263	6	-	100
1DXR	A	263	7	-	3PRC	A	263	6	-	100
1DXR	A	263	7	-	4PRC	A	263	6	-	100
1DXR	A	263	7	-	5PRC	A	263	6	-	100
1DXR	A	263	7	-	6PRC	A	263	6	-	100
1DXR	A	263	7	-	7PRC	A	263	6	-	100
1E3U	C	100	8.2	-	1K57	C	100	6	-	66.6667
1E3U	C	100	8.2	-	1K57	D	100	6	-	80
1E4J	A	291	8	-	1E4K	C	291	5.8	-	90
1E5V	A	277	7.5	-	1DMR	A	277	5.5	-	88.5965
1E5V	A	277	7.5	-	2DMR	A	277	5.5	-	95.614
1E8S	A	100	7	50	1E8O	A	100	5	50	89.2857
1E8S	A	100	7	50	1E8O	C	100	5	50	100
1E8S	B	100	7	50	1E8O	B	100	5	50	98.3871
1E8S	B	100	7	50	1E8O	D	100	5	50	100
1E8V	A	100	6.5	-	1E8T	A	100	4.6	-	93.75
1E8V	A	100	6.5	-	1E8T	B	100	4.6	-	85.7143
1E8V	A	100	6.5	-	1E8U	A	100	4.6	-	93.75
1E8V	A	100	6.5	-	1E8U	B	100	4.6	-	85.7143
1EE3	A	291	7.5	-	1ELM	A	291	5.5	-	100
1F32	A	100	7	-	1F34	B	100	3.5	-	75
1F42	A	100	6.5	200	1F45	A	100	5	650	15.2778
1F5N	A	100	7	200	1DG3	A	100	6	100	67.9196
1F6A	B	113	8.5	-	1FP5	A	113	4.6	-	60.7143
1CYY	A	100	7.5	100	1CY9	A	100	6	20	55.8271
1CYY	A	100	7.5	100	1CY9	B	100	6	20	62.0301
1D0G	A	93	7.5	200	1DU3	A	93	4.6	-	75
1D0G	A	93	7.5	200	1DU3	B	93	4.6	-	100
1D0G	A	93	7.5	200	1DU3	C	93	4.6	-	75
1D0G	A	93	7.5	200	1DU3	G	93	4.6	-	100
1D0G	A	93	7.5	200	1DU3	H	93	4.6	-	75
1D0G	A	93	7.5	200	1DU3	I	93	4.6	-	75
1G2A	A	100	7.5	20	1G27	A	100	5.6	20	100
1G2A	A	100	7.5	20	1G27	B	100	5.6	20	100
1G2A	A	100	7.5	20	1G27	C	100	5.6	20	100
1G2A	A	100	7.5	20	1LRU	A	100	6	500	100
1G2A	A	100	7.5	20	1LRU	B	100	6	500	100
1G2A	A	100	7.5	20	1LRU	C	100	6	500	78.5714
1G4W	A	113	8	2	1G4U	A	113	5.7	15	33.9343
1G64	A	100	7	300	1G5T	A	100	5.5	100	81.4815
1G6N	A	253	7.5	0.1	2CGP	A	253	6	-	78.75
1G9K	A	289	7	-	1OMJ	A	289	4.6	-	100
1GC1	B	100	7	100	1G9M	B	100	6.4	100	100
1GC1	B	100	7	100	1G9N	B	100	5.9	350	100
1GC1	B	100	7	100	1RZJ	C	100	6.4	100	100
1GC1	B	100	7	100	1RZK	C	100	5.9	2800	100
1GP0	A	100	8.5	200	1E6F	A	100	5.7	-	77.1429
1GP0	A	100	8.5	200	1E6F	B	100	5.7	-	60
1GP0	A	100	8.5	200	1GQB	A	100	5.6	200	73.3333
1GP0	A	100	8.5	200	1GQB	B	100	5.6	200	79.6154
1GT8	A	100	7.5	100	1GTE	A	100	4.7	100	63.1579
1GT8	A	100	7.5	100	1GTE	B	100	4.7	100	63.1579
1GT8	A	100	7.5	100	1GTE	C	100	4.7	100	67.8571
1GT8	A	100	7.5	100	1GTE	D	100	4.7	100	75
1GT8	A	100	7.5	100	1H7W	A	100	4.7	100	81.25
1GT8	A	100	7.5	100	1H7W	B	100	4.7	100	85.7143
1GT8	A	100	7.5	100	1H7W	C	100	4.7	100	81.25
1GT8	A	100	7.5	100	1H7W	D	100	4.7	100	91.6667
1FCU	A	293	6.5	-	1FCQ	A	293	4.2	-	86.1111
1FCU	A	293	6.5	-	1FCV	A	293	4.6	-	100
1H0X	A	100	6.5	-	1H0Y	A	100	5.6	-	100
1H3E	A	100	7	5	1H3F	A	100	5.8	50	46.8966
1H3E	A	100	7	5	1H3F	B	100	5.8	50	47.6923
1H6A	A	100	6.5	210	1H6D	A	100	6	550	98.0769
1H6A	A	100	6.5	210	1H6D	J	100	6	550	100
1H6A	A	100	6.5	210	1H6D	K	100	6	550	99.0385
1H6A	A	100	6.5	210	1H6D	L	100	6	550	100
1H6A	A	100	6.5	210	1H6D	B	100	6	550	100
1H6A	A	100	6.5	210	1H6D	C	100	6	550	99.0385
1H6A	A	100	6.5	210	1H6D	D	100	6	550	99.0385
1H6A	A	100	6.5	210	1H6D	E	100	6	550	99.0385
1H6A	A	100	6.5	210	1H6D	F	100	6	550	100
1H6A	A	100	6.5	210	1H6D	G	100	6	550	100
1H6A	A	100	6.5	210	1H6D	H	100	6	550	100
1H6A	A	100	6.5	210	1H6D	I	100	6	550	99.0385
1H86	A	100	7	-	1B37	A	100	4.6	-	100
1H86	A	100	7	-	1B37	B	100	4.6	-	88.4615
1H86	A	100	7	-	1B37	C	100	4.6	-	88.4615
1H86	A	100	7	-	1B5Q	A	100	4.6	-	100
1H86	A	100	7	-	1B5Q	B	100	4.6	-	88.4615
1H86	A	100	7	-	1B5Q	C	100	4.6	-	88.4615
1H86	A	100	7	-	1H81	A	100	4.6	-	100
1H86	A	100	7	-	1H81	B	100	4.6	-	88.4615
1H86	A	100	7	-	1H81	C	100	4.6	-	88.4615
1H86	A	100	7	-	1H82	A	100	4.6	-	100
1H86	A	100	7	-	1H82	B	100	4.6	-	88.4615
1H86	A	100	7	-	1H82	C	100	4.6	-	88.4615
1H86	A	100	7	-	1H83	A	100	4.6	-	100
1H86	A	100	7	-	1H83	B	100	4.6	-	88.4615
1H86	A	100	7	-	1H83	C	100	4.6	-	88.4615
1H86	A	100	7	-	1H84	A	100	4.6	-	100
1H86	A	100	7	-	1H84	B	100	4.6	-	88.4615
1H86	A	100	7	-	1H84	C	100	4.6	-	88.4615
1HD8	A	293	7	50	1SDN	A	293	5.5	50	73.5119
1HQ3	A	100	6.7	-	1EQZ	A	100	6	-	56.5217
1FQ1	A	100	6.5	-	1FPZ	A	100	5	-	90.2778
1FQ1	A	100	6.5	-	1FPZ	B	100	5	-	90.2778
1FQ1	A	100	6.5	-	1FPZ	C	100	5	-	92.6471
1FQ1	A	100	6.5	-	1FPZ	D	100	5	-	92.6471
1FQ1	A	100	6.5	-	1FPZ	E	100	5	-	90.2778
1FQ1	A	100	6.5	-	1FPZ	F	100	5	-	92.6471
1FT1	A	96	7	20	1D8D	A	96	5.7	-	93.5484
1FT1	A	96	7	20	1D8E	A	96	5.7	-	93.5484
1FT1	A	96	7	20	1FPP	B	96	4.5	400	99.1935
1FT1	A	96	7	20	1JCR	A	96	5.7	-	93.5484
1FT1	A	96	7	20	1JCS	A	96	5.7	-	93.5484
1FT1	A	96	7	20	1KZO	A	96	5.7	-	93.5484
1FT1	A	96	7	20	1KZP	A	96	5.7	-	93.5484
1FT1	A	96	7	20	1S64	A	96	6.3	1300	99.2063
1FT1	A	96	7	20	1S64	C	96	6.3	1300	99.2063
1FT1	A	96	7	20	1S64	E	96	6.3	1300	99.2063
1FT1	A	96	7	20	1S64	G	96	6.3	1300	99.2063
1FT1	A	96	7	20	1S64	I	96	6.3	1300	99.2063
1FT1	A	96	7	20	1S64	K	96	6.3	1300	99.2063
1FT1	A	96	7	20	1SA5	A	96	5.7	400	93.5484
1FT1	B	96	7	20	1D8D	B	96	5.7	-	64.7619
1FT1	B	96	7	20	1D8E	B	96	5.7	-	64.7619
1FT1	B	96	7	20	1FPP	A	96	4.5	400	78.3784
1FT1	B	96	7	20	1JCR	B	96	5.7	-	64.7619
1FT1	B	96	7	20	1JCS	B	96	5.7	-	64.7619
1FT1	B	96	7	20	1KZO	B	96	5.7	-	64.7619
1FT1	B	96	7	20	1KZP	B	96	5.7	-	64.7619
1FT1	B	96	7	20	1O5M	B	96	5.7	-	79.1667
1FT1	B	96	7	20	1QBQ	B	96	5.7	100	79.1667
1FT1	B	96	7	20	1SA5	B	96	5.7	400	64.7619
1FT4	A	100	8.5	-	1EXT	B	100	3.7	-	59.0909
1FTK	A	110	6.5	50	1GR2	A	110	5	-	100
1FVH	A	100	7.4	-	1FVF	A	100	5.6	-	90.2079
1FVH	A	100	7.4	-	1FVF	B	100	5.6	-	90.2079
1FVU	B	100	8.5	-	1IJK	C	100	5.6	-	0
1IQ8	A	100	7.5	-	1J2B	A	100	5.6	-	91.6667
1IQ8	A	100	7.5	-	1J2B	B	100	5.6	-	91.6667
1J53	A	100	8.5	-	1J54	A	100	5.8	-	100
1JB7	A	100	6.5	-	1OTC	A	100	6	-	98.6111
1JB7	B	100	6.5	-	1OTC	B	100	6	-	96.8085
1JG3	A	118	8.5	100	1JG1	A	118	4.5	-	100
1JG3	A	118	8.5	100	1JG2	A	118	4.5	-	100
1JG3	A	118	8.5	100	1JG4	A	118	4.5	-	100
1JSL	A	100	8.5	-	1HFK	A	100	5.5	100	58.8235
1JSL	A	100	8.5	-	1HFK	B	100	5.5	100	58.8235
1JSL	A	100	8.5	-	1HFW	A	100	5.4	100	0
1JSL	A	100	8.5	-	1HFW	B	100	5.4	100	58.3333
1JSL	A	100	8.5	-	1HFW	C	100	5.4	100	57.5
1JSL	A	100	8.5	-	1HFW	D	100	5.4	100	57.1429
1JSL	A	100	8.5	-	1HG1	A	100	5.4	100	57.1429
1JSL	A	100	8.5	-	1HG1	B	100	5.4	100	57.5
1JSL	A	100	8.5	-	1HG1	C	100	5.4	100	58.3333
1JSL	A	100	8.5	-	1HG1	D	100	5.4	100	58.3333
1JXM	A	100	7.7	-	1JXO	A	100	6.3	-	66.6785
1JXM	A	100	7.7	-	1JXO	B	100	6.3	-	66.7181
1JYS	A	100	8.5	-	1NC3	A	100	4.7	-	75
1JYS	A	100	8.5	-	1NC3	B	100	4.7	-	85.7143
1K39	A	100	7	100	1HNO	A	100	5.6	-	67.1875
1K39	A	100	7	100	1HNU	A	100	5.6	-	67.1875
1K90	A	100	6.5	-	1K8T	A	100	5.6	-	0
1KO8	B	100	7.2	-	1KO1	A	100	6	-	72.2222
1KO8	B	100	7.2	-	1KO1	B	100	6	-	18.75
1I7W	A	100	8	-	1JPP	A	100	6.2	-	88.3266
1I7W	A	100	8	-	1JPP	B	100	6.2	-	83.845
1IH8	B	120	7.5	50	1EE1	B	120	5.2	-	98
1IH8	B	120	7.5	50	1FYD	B	120	5.2	-	98
1IH8	B	120	7.5	50	1IFX	A	120	5.2	-	96.1538
1IH8	B	120	7.5	50	1IFX	B	120	5.2	-	96.1538
1IIP	A	100	8	-	1IHG	A	100	6.1	-	53.4722
1ONA	A	100	6.5	40	1CES	A	100	5	-	0
1ONA	A	100	6.5	40	1CES	B	100	5	-	0
1ONA	A	100	6.5	40	1DQ2	A	100	5	2000	0
1ONA	A	100	6.5	40	1DQ2	B	100	5	2000	0
1ONA	A	100	6.5	40	1DQ4	A	100	5	2000	0
1ONA	A	100	6.5	40	1DQ4	B	100	5	2000	0
1ONA	A	100	6.5	40	1ENQ	A	-	5	-	0
1ONA	A	100	6.5	40	1ENQ	B	-	5	-	0
1ONA	A	100	6.5	40	1ENQ	C	-	5	-	0
1ONA	A	100	6.5	40	1ENQ	D	-	5	-	0
1ONA	A	100	6.5	40	1ENS	A	-	5	-	0
1ONA	A	100	6.5	40	1ENS	B	-	5	-	0
1OQ7	A	110	6.7	60	1OQ4	A	110	6.2	70	100
1OQ7	A	110	6.7	60	1OQ4	B	110	6.2	70	100
1OQ7	A	110	6.7	60	1OQ4	C	110	6.2	70	100
1OQ7	A	110	6.7	60	1OQ4	D	110	6.2	70	100
1OQ7	A	110	6.7	60	1OQ4	E	110	6.2	70	100
1OQ7	A	110	6.7	60	1OQ4	F	110	6.2	70	100
1OQ7	A	110	6.7	60	1OQ9	A	110	6.2	80	84
1OQ7	A	110	6.7	60	1OQB	A	110	4	50	100
1OQ7	A	110	6.7	60	1OQB	B	110	4	50	100
1OQ7	A	110	6.7	60	1OQB	C	110	4	50	100
1OQ7	A	110	6.7	60	1OQB	D	110	4	50	100
1OQ7	A	110	6.7	60	1OQB	E	110	4	50	100
1OQ7	A	110	6.7	60	1OQB	F	110	4	50	100
1OW4	A	100	8.5	-	1P28	A	100	5.6	-	100
1OW4	A	100	8.5	-	1P28	B	100	5.6	-	87.5
1P5V	A	100	7.5	-	1P5U	A	100	5.9	-	74.4048
1P5V	B	100	7.5	-	1P5U	C	100	5.9	-	82.3529
1PEG	A	100	8.4	-	1ML9	A	100	5.5	-	68.0952
1QAM	A	100	7.8	-	2ERC	A	100	4	100	100
1QAM	A	100	7.8	-	2ERC	B	100	4	100	100
1NH7	A	100	6.5	-	1NH8	A	100	5.6	-	98.2759
1QTY	A	100	8.5	-	1BJ1	C	100	6	400	91.6667
1QTY	A	100	8.5	-	1BJ1	D	100	6	400	91.6667
1QTY	A	100	8.5	-	1VPF	A	100	5.6	-	91.6667
1QTY	A	100	8.5	-	1VPF	B	100	5.6	-	91.6667
1QTY	A	100	8.5	-	1VPF	C	100	5.6	-	91.6667
1QTY	A	100	8.5	-	1VPF	D	100	5.6	-	91.6667
1QTY	A	100	8.5	-	2VPF	A	100	5.6	200	100
1QTY	A	100	8.5	-	2VPF	B	100	5.6	200	100
1QTY	A	100	8.5	-	2VPF	C	100	5.6	200	77.7778
1QTY	A	100	8.5	-	2VPF	D	100	5.6	200	100
1QTY	A	100	8.5	-	2VPF	E	100	5.6	200	100
1QTY	A	100	8.5	-	2VPF	F	100	5.6	200	100
1QTY	A	100	8.5	-	2VPF	G	100	5.6	200	100
1QTY	A	100	8.5	-	2VPF	H	100	5.6	200	91.6667
1NLF	A	100	8	-	1G8Y	A	100	6	-	83.3333
1NLF	A	100	8	-	1G8Y	J	100	6	-	83.3333
1NLF	A	100	8	-	1G8Y	K	100	6	-	83.3333
1NLF	A	100	8	-	1G8Y	L	100	6	-	83.3333
1NLF	A	100	8	-	1G8Y	B	100	6	-	83.3333
1NLF	A	100	8	-	1G8Y	C	100	6	-	83.3333
1NLF	A	100	8	-	1G8Y	D	100	6	-	83.3333
1NLF	A	100	8	-	1G8Y	E	100	6	-	83.3333
1NLF	A	100	8	-	1G8Y	F	100	6	-	83.3333
1NLF	A	100	8	-	1G8Y	G	100	6	-	83.3333
1NLF	A	100	8	-	1G8Y	H	100	6	-	83.3333
1NLF	A	100	8	-	1G8Y	I	100	6	-	83.3333
1NPP	A	100	7.5	-	1M1H	A	100	5.8	-	53.0303
1KP9	A	120	6.5	-	1KPH	A	120	4.6	-	61.7647
1LM8	A	100	6.5	-	1VCB	A	100	5.7	200	80
1LM8	A	100	6.5	-	1VCB	J	100	5.7	200	80
1LM8	A	100	6.5	-	1VCB	D	100	5.7	200	80
1LM8	A	100	6.5	-	1VCB	G	100	5.7	200	80
1LM8	C	100	6.5	-	1VCB	L	100	5.7	200	77.7778
1LM8	C	100	6.5	-	1VCB	C	100	5.7	200	77.7778
1LM8	C	100	6.5	-	1VCB	F	100	5.7	200	77.7778
1LM8	C	100	6.5	-	1VCB	I	100	5.7	200	77.7778
1LOT	A	100	6.5	-	1J78	A	100	4.6	-	17.8571
1LOT	A	100	6.5	-	1J78	B	100	4.6	-	66.6667
1LOT	A	100	6.5	-	1J7E	A	100	4.6	-	18.6147
1LOT	A	100	6.5	-	1J7E	B	100	4.6	-	66.6667
1LR5	A	100	7.5	-	1LRH	A	100	5.5	-	100
1LR5	A	100	7.5	-	1LRH	B	100	5.5	-	100
1LR5	A	100	7.5	-	1LRH	C	100	5.5	-	100
1LR5	A	100	7.5	-	1LRH	D	100	5.5	-	100
1M4D	B	100	6.5	-	1M44	A	100	5.5	-	90
1KTG	B	100	8.5	-	1KT9	A	100	5.6	-	0
1MWK	B	100	6.5	90	1MWM	A	100	6.2	100	0
1MWK	B	100	6.5	90	1MWM	B	100	6.2	100	0
1N8U	A	100	6.5	100	1KX9	A	100	5.5	-	0
1N8U	A	100	6.5	100	1KX9	B	100	5.5	-	0
4PRO	B	298	6.5	150	3PRO	B	298	6.3	125	87.5
4PRO	B	298	6.5	150	3PRO	D	298	6.3	125	58.3333
2ILK	A	100	6.5	-	1J7V	A	100	6.2	-	75
2VHB	A	100	7	200	1VHB	A	100	6.4	200	94.4444
2VHB	A	100	7	200	1VHB	B	100	6.4	200	94.4444
2VHB	A	100	7	200	3VHB	A	100	6.4	100	94.4444
2VHB	A	100	7	200	3VHB	B	100	6.4	100	94.4444
2VHB	A	100	7	200	4VHB	A	100	6.4	100	100
2VHB	A	100	7	200	4VHB	B	100	6.4	100	93.75
1RGP	A	100	6.7	100	1OW3	A	100	6	100	87.3052
1RKD	A	90	8.4	2400	1GQT	A	90	4.8	0.3	100
1RKD	A	90	8.4	2400	1GQT	C	90	4.8	0.3	100
1RKD	A	90	8.4	2400	1GQT	D	90	4.8	0.3	100
1RKD	A	90	8.4	2400	1RK2	A	90	4.8	250	100
1RKD	A	90	8.4	2400	1RK2	C	90	4.8	250	100
1RKD	A	90	8.4	2400	1RK2	D	90	4.8	250	100
1RKD	A	90	8.4	2400	1RKA	A	90	4.8	100	100
1RL6	A	293	7.6	-	1C04	B	293	5.4	-	100
1Q5D	A	100	8.4	-	1Q5E	A	100	6.4	-	91.6667
1Q6F	A	293	7.1	-	1Q6E	A	293	5.4	-	100
1R52	A	100	7.5	-	1R53	A	100	5.6	-	96.9484
1R85	A	95	6.5	10	1HIZ	A	95	5	1500	75
1RJG	A	100	8.5	200	1RJD	A	100	5.6	200	33.4884
1RJG	A	100	8.5	200	1RJD	B	100	5.6	200	40.9884
1RJG	A	100	8.5	200	1RJE	A	100	5.6	200	33.4884
1RJG	A	100	8.5	200	1RJE	B	100	5.6	200	40.9884
1RJG	A	100	8.5	200	1RJF	A	100	4.6	100	50.0894
1RJG	A	100	8.5	200	1RJF	B	100	4.6	100	49.8339
1RJG	A	100	8.5	200	1RJF	C	100	4.6	100	60.4651
1RK8	A	100	7.5	-	1HL6	A	100	5.5	-	78.1338
1RK8	A	100	7.5	-	1HL6	C	100	5.5	-	75.6133
1RK8	B	100	7.5	-	1OO0	A	100	5.8	-	57.5
1RN8	A	100	7.8	-	1EU5	A	100	5.5	-	87.5
1RN8	A	100	7.8	-	1EUW	A	100	5.5	-	87.5
1ROZ	A	95	8	-	1RLZ	A	95	4.5	100	28.1212
1S7G	E	100	7.4	-	1MA3	A	100	5.5	-	0
1A08	B	277	4.6	100	1A07	B	277	8	100	100
1A08	B	277	4.6	100	1A09	B	277	6.5	100	80
1A08	B	277	4.6	100	1A1B	B	277	8	-	100
1A08	B	277	4.6	100	1A1E	A	277	8	-	100
1A08	B	277	4.6	100	1A1E	B	277	8	-	100
1A0B	A	277	4.1	5	1BDJ	B	277	7	80	100
1A2K	C	100	5.6	50	1I2M	A	100	6.5	200	69.6078
1A2K	C	100	5.6	50	1I2M	C	100	6.5	200	69.2308
1A2K	C	100	5.6	50	1K5D	A	100	7.5	-	75
1A2K	C	100	5.6	50	1K5D	J	100	7.5	-	75
1A2K	C	100	5.6	50	1K5D	D	100	7.5	-	75
1A2K	C	100	5.6	50	1K5D	G	100	7.5	-	75
1A2K	C	100	5.6	50	1K5G	A	100	7.5	-	75
1A2K	C	100	5.6	50	1K5G	J	100	7.5	-	75
1A2K	C	100	5.6	50	1K5G	D	100	7.5	-	75
1A2K	C	100	5.6	50	1K5G	G	100	7.5	-	75
1AS2	A	278	5.6	50	1AS0	A	278	8	50	97.5
1AS2	A	278	5.6	50	1AS3	A	278	8	50	24.4279
1B2V	A	288	4.6	200	1DK0	A	288	8	100	100
1B2V	A	288	4.6	200	1DK0	B	288	8	100	100
1B2V	A	288	4.6	200	1DKH	A	288	6.5	-	100
1B37	A	100	4.6	-	1H86	A	100	7	-	100
1B37	A	100	4.6	-	1H86	B	100	7	-	88.4615
1B37	A	100	4.6	-	1H86	C	100	7	-	88.4615
1B8K	A	100	5.6	185	1NT3	A	100	7.5	200	68.9655
1BJ1	C	100	6	400	1QTY	A	100	8.5	-	91.6667
1BJ1	C	100	6	400	1QTY	B	100	8.5	-	91.6667
1BJ1	C	100	6	400	1QTY	C	100	8.5	-	91.6667
1BJ1	C	100	6	400	1QTY	D	100	8.5	-	91.6667
1BJ1	C	100	6	400	1VPP	A	100	7.5	-	91.6667
1BJ1	C	100	6	400	1VPP	B	100	7.5	-	64.3939
1BN7	A	100	5.5	150	1BN6	A	100	7	150	100
1BY8	A	287	5	100	7PCK	A	287	7	100	52.0202
1BY8	A	287	5	100	7PCK	B	287	7	100	52.0202
1BY8	A	287	5	100	7PCK	C	287	7	100	52.0202
1BY8	A	287	5	100	7PCK	D	287	7	100	52.0202
1C04	B	100	5.4	-	1RL6	A	100	7.6	-	100
1C0T	B	100	5	-	1RTD	B	100	6.5	-	67.9104
1C0T	B	100	5	-	1RTD	D	100	6.5	-	67.9104
1C7Y	A	100	6	-	1BDX	A	100	6.5	100	65.3846
1C7Y	A	100	6	-	1BDX	B	100	6.5	100	65.3846
1C7Y	A	100	6	-	1BDX	C	100	6.5	100	65.3846
1C7Y	A	100	6	-	1BDX	D	100	6.5	100	65.3846
1CES	A	291	5	-	1ONA	A	291	6.5	40	0
1CES	A	291	5	-	1ONA	B	291	6.5	40	0
1CES	A	291	5	-	1ONA	C	291	6.5	40	0
1CES	A	291	5	-	1ONA	D	291	6.5	40	0
1D8D	A	96	5.7	-	1FT1	A	96	7	20	93.5484
1D8D	B	96	5.7	-	1FT1	B	96	7	20	64.7619
1DF1	A	200	5.3	-	1NOD	A	200	6.5	-	66.6667
1DF1	A	200	5.3	-	1NOD	C	200	6.5	-	65
1DF1	A	200	5.3	-	2NOD	A	200	6.5	-	66.6667
1DF1	A	200	5.3	-	2NOD	B	200	6.5	-	65
1DF1	A	200	5.3	-	3NOD	A	200	6.5	-	66.6667
1DF1	A	200	5.3	-	3NOD	B	200	6.5	-	65
1DFG	A	298	5	100	1D8A	A	298	7.5	-	100
1DFG	A	298	5	100	1D8A	B	298	7.5	-	100
1DG3	A	100	6	100	1F5N	A	100	7	200	67.9196
1DMR	A	277	5.5	-	1E5V	A	277	7.5	-	88.5965
1DMR	A	277	5.5	-	1E5V	B	277	7.5	-	88.5965
1DMR	A	277	5.5	-	1H5N	A	277	7.5	-	87.931
1DMR	A	277	5.5	-	1H5N	B	277	7.5	-	88.5965
1DMR	A	277	5.5	-	3DMR	A	277	7	-	100
1DU3	A	100	4.6	-	1D0G	A	100	7.5	200	75
1DU3	A	100	4.6	-	1D0G	B	100	7.5	200	75
1DU3	A	100	4.6	-	1D0G	C	100	7.5	200	75
1DU3	D	100	4.6	-	1D0G	D	100	7.5	200	78.8603
1DU3	D	100	4.6	-	1D0G	E	100	7.5	200	78.8603
1DU3	D	100	4.6	-	1D0G	F	100	7.5	200	78.8603
1E0W	A	297	4.6	100	1E0X	A	297	7.5	100	68.1818
1E0W	A	297	4.6	100	1E0X	B	297	7.5	100	68.1818
1E0W	A	297	4.6	100	1OD8	A	297	7.5	100	100
1E3F	A	100	5.5	-	1BM7	A	100	7.4	-	84.6154
1E3F	A	100	5.5	-	1BM7	B	100	7.4	-	84.6154
1E3F	A	100	5.5	-	1BMZ	A	100	7.4	-	84.6154
1E3F	A	100	5.5	-	1BMZ	B	100	7.4	-	84.6154
1E3F	A	100	5.5	-	1F41	A	100	7	100	100
1E3F	A	100	5.5	-	1F41	B	100	7	100	87.5
1E4K	C	100	5.8	-	1E4J	A	100	8	-	90
1E6F	A	100	5.7	-	1GP0	A	100	8.5	200	77.1429
1E6F	A	100	5.7	-	1GP3	A	100	8.5	200	92.8571
1E8O	A	100	5	50	1E8S	A	100	7	50	89.2857
1E8O	B	100	5	50	1E8S	B	100	7	50	98.3871
1E8T	A	100	4.6	-	1E8V	A	100	6.5	-	93.75
1E8T	A	100	4.6	-	1E8V	B	100	6.5	-	100
1EAO	A	100	6.4	130	1EAN	A	100	6.5	70	80.7692
1EE1	B	298	5.2	-	1IH8	B	298	7.5	50	98
1EJ1	A	100	6	-	1EJ4	A	100	7.5	-	69.697
1EJ1	A	100	6	-	1EJH	A	100	8.5	-	73.3333
1EJ1	A	100	6	-	1EJH	B	100	8.5	-	73.3333
1EJ1	A	100	6	-	1EJH	C	100	8.5	-	68.0556
1EJ1	A	100	6	-	1EJH	D	100	8.5	-	72.0238
1ELM	A	292	5.5	-	1EE3	A	292	7.5	-	100
1ELM	A	292	5.5	-	1ELL	A	292	7.5	-	100
1EO8	A	100	6	100	1KEN	A	100	8	-	100
1EO8	A	100	6	100	1KEN	C	100	8	-	100
1EO8	A	100	6	100	1KEN	E	100	8	-	100
1EO8	A	100	6	100	1QFU	A	100	7	-	86.3636
1EOP	A	297	4.5	100	1EO3	B	297	7.5	50	0
1EOP	A	297	4.5	100	1EO4	A	297	7.5	50	0
1EOP	A	297	4.5	100	1EO4	B	297	7.5	50	0
1EOP	A	297	4.5	100	1EON	A	297	7.5	100	0
1EOP	A	297	4.5	100	1EON	B	297	7.5	100	0
1EPW	A	100	6	-	1S0F	A	100	7	-	60.7143
1EQZ	A	100	6	-	1HQ3	A	100	6.7	-	56.5217
1EQZ	A	100	6	-	1HQ3	E	100	6.7	-	56
1EQZ	C	100	6	-	1HQ3	C	100	6.7	-	85.3659
1EQZ	C	100	6	-	1HQ3	G	100	6.7	-	88.1579
1EU5	A	100	5.5	-	1RN8	A	100	7.8	-	87.5
1EU5	A	100	5.5	-	1SEH	A	100	7.8	-	84.375
1EXT	B	123	3.7	-	1FT4	A	123	8.5	-	59.0909
1EXT	B	123	3.7	-	1FT4	B	123	8.5	-	60
1F34	B	100	3.5	-	1F32	A	100	7	-	75
1F45	A	100	5	650	1F42	A	100	6.5	200	15.2778
1CQ9	A	293	4.6	-	1CIW	A	293	7	-	100
1CQ9	A	293	4.6	-	1CIW	B	293	7	-	100
1CQ9	A	293	4.6	-	1CIW	C	293	7	-	100
1CQ9	A	293	4.6	-	1CIW	D	293	7	-	100
1CQ9	A	293	4.6	-	1QF3	A	293	7	200	100
1CQ9	A	293	4.6	-	1QF3	B	293	7	200	100
1CQ9	A	293	4.6	-	1QF3	C	293	7	200	100
1CQ9	A	293	4.6	-	1QF3	D	293	7	200	100
1CQ9	A	293	4.6	-	1RIR	A	293	7.2	-	100
1CQ9	A	293	4.6	-	1RIR	B	293	7.2	-	100
1CQ9	A	293	4.6	-	1RIR	C	293	7.2	-	100
1CQ9	A	293	4.6	-	1RIR	D	293	7.2	-	100
1CQ9	A	293	4.6	-	1RIT	A	293	7.2	-	100
1CQ9	A	293	4.6	-	1RIT	B	293	7.2	-	100
1CQ9	A	293	4.6	-	1RIT	C	293	7.2	-	100
1CQ9	A	293	4.6	-	1RIT	D	293	7.2	-	100
1CQ9	A	293	4.6	-	2TEP	A	293	7	-	100
1CQ9	A	293	4.6	-	2TEP	B	293	7	-	100
1CQ9	A	293	4.6	-	2TEP	C	293	7	-	100
1CQ9	A	293	4.6	-	2TEP	D	293	7	-	100
1D6E	C	294	5	-	1D5M	C	294	7.4	10	95.4545
1D6E	C	294	5	-	1D5Z	C	294	7.4	-	95.4545
1D6E	C	294	5	-	1SBB	D	294	8.5	100	68.1818
1G27	A	100	5.6	20	1G2A	A	100	7.5	20	100
1G27	A	100	5.6	20	1G2A	B	100	7.5	20	100
1G27	A	100	5.6	20	1G2A	C	100	7.5	20	100
1G2Q	A	100	5.5	-	1G2P	A	100	7.5	-	76.4706
1G4U	A	113	5.7	15	1G4W	A	113	8	2	33.9343
1G5T	A	100	5.5	100	1G64	A	100	7	300	81.4815
1G5T	A	100	5.5	100	1G64	B	100	7	300	57.6923
1G8Y	A	100	6	-	1NLF	A	100	8	-	83.3333
1G8Y	A	100	6	-	1NLF	B	100	8	-	83.3333
1G8Y	A	100	6	-	1NLF	C	100	8	-	83.3333
1G8Y	A	100	6	-	1OLO	A	100	7.5	10	90.2778
1G8Y	A	100	6	-	1OLO	B	100	7.5	10	88.8889
1G9M	B	100	6.4	100	1GC1	B	100	7	100	100
1GQT	A	100	4.8	0.3	1RKD	A	100	8.4	2400	100
1GQT	A	100	4.8	0.3	1RKS	A	100	8.4	-	100
1GR2	A	110	5	-	1FTK	A	110	6.5	50	100
1GTE	A	100	4.7	100	1GT8	A	100	7.5	100	63.1579
1GTE	A	100	4.7	100	1GT8	B	100	7.5	100	80.6391
1GTE	A	100	4.7	100	1GT8	C	100	7.5	100	62.0301
1GTE	A	100	4.7	100	1GT8	D	100	7.5	100	81.5789
1GTE	A	100	4.7	100	1GTH	A	100	7.5	100	63.1579
1GTE	A	100	4.7	100	1GTH	B	100	7.5	100	74.7807
1GTE	A	100	4.7	100	1GTH	C	100	7.5	100	73.6842
1GTE	A	100	4.7	100	1GTH	D	100	7.5	100	63.1579
1FCQ	A	100	4.2	-	1FCU	A	100	6.5	-	86.1111
1FDV	A	130	6.1	2000	1FDU	A	130	6.5	2000	95.6522
1FDV	A	130	6.1	2000	1FDU	B	130	6.5	2000	94.6809
1FDV	A	130	6.1	2000	1FDU	C	130	6.5	2000	100
1FDV	A	130	6.1	2000	1FDU	D	130	6.5	2000	95.6522
1H0Y	A	100	5.6	-	1H0X	A	100	6.5	-	100
1H0Y	A	100	5.6	-	1H0X	B	100	6.5	-	100
1H2T	B	100	6	100	1N52	B	100	7.3	-	78.75
1H2T	B	100	6	100	1N54	B	100	7.3	-	64.2857
1H3F	A	100	5.8	50	1H3E	A	100	7	5	46.8966
1HD7	A	110	4.5	1	1E9N	A	110	7.5	20	85.5932
1HD7	A	110	4.5	1	1E9N	B	110	7.5	20	85.5932
1HF0	A	100	5.3	-	1GT0	C	100	7	50	80
1HFK	A	293	5.5	100	1JSL	A	293	8.5	-	58.8235
1HFK	A	293	5.5	100	1JSL	B	293	8.5	-	58.8235
1HFK	A	293	5.5	100	1JSL	C	293	8.5	-	58.8235
1HFK	A	293	5.5	100	1JSL	D	293	8.5	-	58.8235
1HFK	A	293	5.5	100	1JSR	A	293	8.5	-	58.8235
1HFK	A	293	5.5	100	1JSR	B	293	8.5	-	58.8235
1HFK	A	293	5.5	100	1JSR	C	293	8.5	-	58.8235
1HFK	A	293	5.5	100	1JSR	D	293	8.5	-	58.8235
1HL6	A	100	5.5	-	1RK8	A	100	7.5	-	78.1338
1HNO	A	100	5.6	-	1K39	A	100	7	100	67.1875
1HNO	A	100	5.6	-	1K39	B	100	7	100	64.0625
1HNO	A	100	5.6	-	1K39	C	100	7	100	71.875
1FPZ	A	100	5	-	1FQ1	A	100	6.5	-	90.2778
1J2B	A	30	5.6	-	1IQ8	A	30	7.5	-	91.6667
1J2B	A	30	5.6	-	1IQ8	B	30	7.5	-	91.6667
1J2B	A	30	5.6	-	1IT7	A	30	7.5	-	91.6667
1J2B	A	30	5.6	-	1IT7	B	30	7.5	-	91.6667
1J2B	A	30	5.6	-	1IT8	A	30	7.5	-	91.6667
1J2B	A	30	5.6	-	1IT8	B	30	7.5	-	91.6667
1J78	A	100	4.6	-	1LOT	A	100	6.5	-	17.8571
1J7V	A	100	6.2	-	2ILK	A	100	6.5	-	75
1JG1	A	118	4.5	-	1JG3	A	118	8.5	100	100
1JG1	A	118	4.5	-	1JG3	B	118	8.5	100	100
1JSZ	A	113	4.5	-	1BKY	A	113	6.5	-	100
1JXO	A	100	6.3	-	1JXM	A	100	7.7	-	66.6785
1K0E	A	115	4.6	100	1K0G	A	115	7.5	100	71.2121
1K0E	A	115	4.6	100	1K0G	B	115	7.5	100	69.4444
1K8T	A	270	5.6	-	1K90	A	270	6.5	-	0
1K8T	A	270	5.6	-	1K90	C	270	6.5	-	0
1K8T	A	270	5.6	-	1K90	E	270	6.5	-	0
1K8T	A	270	5.6	-	1K93	A	270	6.5	-	0
1K8T	A	270	5.6	-	1K93	B	270	6.5	-	0
1K8T	A	270	5.6	-	1K93	C	270	6.5	-	0
1K8T	A	270	5.6	-	1LVC	A	270	6.5	-	0
1K8T	A	270	5.6	-	1LVC	B	270	6.5	-	0
1K8T	A	270	5.6	-	1LVC	C	270	6.5	-	0
1KO1	A	100	6	-	1KO8	B	100	7.2	-	72.2222
1IJK	C	111	5.6	-	1FVU	B	111	8.5	-	0
1IJK	C	111	5.6	-	1FVU	D	111	8.5	-	0
1NC3	A	100	4.7	-	1JYS	A	100	8.5	-	75
1NC3	A	100	4.7	-	1JYS	B	100	8.5	-	75
1OMJ	A	100	4.6	-	1G9K	A	100	7	-	100
1OMJ	A	100	4.6	-	1O0Q	A	100	7	-	91.6667
1OMJ	A	100	4.6	-	1O0T	A	100	7	-	91.6667
1OMJ	A	100	4.6	-	1OM6	A	100	7	-	91.6667
1OMJ	A	100	4.6	-	1OM7	A	100	7	-	91.6667
1OMJ	A	100	4.6	-	1OM8	A	100	7	-	91.6667
1OQ4	A	110	6.2	70	1OQ7	A	110	6.7	60	100
1OQ4	A	110	6.2	70	1OQ7	B	110	6.7	60	100
1OQ4	A	110	6.2	70	1OQ7	C	110	6.7	60	100
1OQ4	A	110	6.2	70	1OQ7	D	110	6.7	60	100
1OQ4	A	110	6.2	70	1OQ7	E	110	6.7	60	100
1OQ4	A	110	6.2	70	1OQ7	F	110	6.7	60	100
1OTC	A	288	6	-	1JB7	A	288	6.5	-	98.6111
1OTC	A	288	6	-	1KIX	A	288	7.5	-	84.3254
1OTC	B	288	6	-	1JB7	B	288	6.5	-	96.8085
1OVZ	A	100	6	-	1OW0	C	100	6.5	-	91.1765
1OVZ	A	100	6	-	1OW0	D	100	6.5	-	91.1765
1P28	A	100	5.6	-	1OW4	A	100	8.5	-	100
1P28	A	100	5.6	-	1OW4	B	100	8.5	-	95
1P5U	A	100	5.9	-	1P5V	A	100	7.5	-	74.4048
1P5U	C	100	5.9	-	1P5V	B	100	7.5	-	82.3529
1PHZ	A	100	5.6	100	2PHM	A	100	8	100	100
1NH8	A	100	5.6	-	1NH7	A	100	6.5	-	98.2759
1QJA	A	100	6.2	100	1A38	A	100	8.5	-	70.197
1QJA	A	100	6.2	100	1A38	C	100	8.5	-	70.197
1QJA	A	100	6.2	100	1A4O	A	100	8.5	100	54.5807
1QJA	A	100	6.2	100	1A4O	B	100	8.5	100	54.5807
1QJA	A	100	6.2	100	1A4O	C	100	8.5	100	54.5807
1QJA	A	100	6.2	100	1A4O	D	100	8.5	100	54.5807
1QJA	A	100	6.2	100	1IB1	A	100	7.5	-	70.9034
1QJA	A	100	6.2	100	1IB1	B	100	7.5	-	70.9034
1QJA	A	100	6.2	100	1IB1	C	100	7.5	-	70.9034
1QJA	A	100	6.2	100	1IB1	D	100	7.5	-	70.9034
1QKN	A	100	4.8	-	1HJ1	A	100	8.5	-	76.4706
1KPH	A	100	4.6	-	1KP9	A	100	6.5	-	61.7647
1KPH	A	100	4.6	-	1KP9	B	100	6.5	-	61.7647
1LRH	A	100	5.5	-	1LR5	A	100	7.5	-	100
1LRH	A	100	5.5	-	1LR5	B	100	7.5	-	87.5
1LRH	A	100	5.5	-	1LR5	C	100	7.5	-	100
1LRH	A	100	5.5	-	1LR5	D	100	7.5	-	100
1LXI	A	100	4.5	100	1LX5	A	100	7	1000	100
1LXI	A	100	4.5	100	1M4U	A	100	6.5	600	88.5714
1LZW	A	100	5.6	-	1MG9	A	100	7	-	84.0909
1M1H	A	100	5.8	-	1M1G	A	100	8.2	-	28.0303
1M1H	A	100	5.8	-	1M1G	B	100	8.2	-	36.3636
1M1H	A	100	5.8	-	1M1G	C	100	8.2	-	53.0303
1M1H	A	100	5.8	-	1M1G	D	100	8.2	-	25.2525
1M1H	A	100	5.8	-	1NPP	A	100	7.5	-	53.0303
1M1H	A	100	5.8	-	1NPP	B	100	7.5	-	31.6017
1M1H	A	100	5.8	-	1NPP	C	100	7.5	-	25.2525
1M1H	A	100	5.8	-	1NPP	D	100	7.5	-	49.053
1M1H	A	100	5.8	-	1NPR	A	100	7.5	-	36.3636
1M44	A	298	5.5	-	1M4D	B	298	6.5	-	90
1M44	A	298	5.5	-	1M4G	B	298	6.5	-	90
1M44	A	298	5.5	-	1M4I	B	298	6.5	-	90
1MFH	A	115	5.2	-	1QG5	A	115	7.9	180	0
1KT9	A	100	5.6	-	1KTG	B	100	8.5	-	0
1ML9	A	100	5.5	-	1PEG	A	100	8.4	-	68.0952
1ML9	A	100	5.5	-	1PEG	C	100	8.4	-	70.6004
1MWM	A	100	6.2	100	1MWK	B	100	6.5	90	0
1KX9	A	100	5.5	-	1KX8	A	100	8.4	-	62.5
1KX9	A	100	5.5	-	1N8U	A	100	6.5	100	0
1KX9	A	100	5.5	-	1N8V	A	100	6.5	100	0
1KX9	A	100	5.5	-	1N8V	B	100	6.5	100	0
1L2U	A	99.9	5.5	-	1EIX	A	99.9	7	-	62.0301
1L2U	A	99.9	5.5	-	1EIX	B	99.9	7	-	62.0301
1L2U	A	99.9	5.5	-	1EIX	C	99.9	7	-	71.7703
1L2U	A	99.9	5.5	-	1EIX	D	99.9	7	-	62.0301
1LC5	A	100	6	-	1LKC	A	100	6.5	-	0
3PRC	A	263	6	-	1DXR	A	263	7	-	100
3PRC	A	263	6	-	1R2C	C	263	6.8	-	100
3PRO	B	100	6.3	125	2PRO	A	100	8	800	78.125
3PRO	B	100	6.3	125	2PRO	B	100	8	800	74.1848
3PRO	B	100	6.3	125	2PRO	C	100	8	800	71.6216
3PRO	B	100	6.3	125	4PRO	B	100	6.5	150	87.5
3PRO	B	100	6.3	125	4PRO	D	100	6.5	150	84.375
3VHB	A	100	6.4	100	2VHB	A	100	7	200	94.4444
3VHB	A	100	6.4	100	2VHB	B	100	7	200	88.8889
1UUG	A	150	6	-	1LQG	B	150	7.6	20	58.9286
1UUG	A	150	6	-	1LQJ	B	150	7.4	20	71.4286
1UUG	A	150	6	-	1LQM	A	150	7.6	20	92.8571
1UUG	A	150	6	-	1LQM	C	150	7.6	20	71.4286
1UUG	A	150	6	-	1LQM	E	150	7.6	20	71.4286
1UUG	A	150	6	-	1LQM	G	150	7.6	20	71.4286
1VCB	A	113	5.7	200	1LM8	A	113	6.5	-	80
1VCB	A	113	5.7	200	1LQB	A	113	7.4	-	85
1VCB	C	113	5.7	200	1LM8	C	113	6.5	-	77.7778
2ERC	A	103	4	100	1QAM	A	103	7.8	-	100
2ERC	A	103	4	100	1QAN	A	103	7.8	-	94.4444
2ERC	A	103	4	100	1QAO	A	103	7.8	-	94.4444
2ERC	A	103	4	100	1QAQ	A	103	7.8	-	94.4444
1SMT	A	295	6.1	100	1R1T	B	295	7	-	82.6087
1UAM	A	100	5.6	-	1UAJ	A	100	6.5	-	60.6061
1UAM	A	100	5.6	-	1UAK	A	100	6.5	-	85.4839
1UAM	A	100	5.6	-	1UAL	A	100	6.5	-	85.4839
1OLS	A	100	5.5	1600	1DTW	A	100	7.5	-	80.5556
1OLS	B	100	5.5	1600	1DTW	B	100	7.5	-	65.625
1Q5E	A	100	6.4	-	1Q5D	A	100	8.4	-	91.6667
1Q63	A	100	5.5	-	1ENU	A	100	8.5	-	88.8889
1Q63	A	100	5.5	-	1F3E	A	100	8.5	-	88.8889
1Q63	A	100	5.5	-	1K4G	A	100	8.5	-	88.8889
1Q63	A	100	5.5	-	1K4H	A	100	8.5	-	88.8889
1Q63	A	100	5.5	-	1N2V	A	100	8.5	-	88.8889
1R53	A	100	5.6	-	1R52	A	100	7.5	-	96.9484
1R53	A	100	5.6	-	1R52	B	100	7.5	-	97.5
1R53	A	100	5.6	-	1R52	C	100	7.5	-	97.9798
1R53	A	100	5.6	-	1R52	D	100	7.5	-	97.5
1RJD	A	100	5.6	200	1RJG	A	100	8.5	200	33.4884
1RLZ	A	95	4.5	100	1ROZ	A	95	8	-	28.1212
1RLZ	A	95	4.5	100	1ROZ	B	95	8	-	69.9583
1RLZ	A	95	4.5	100	1RQD	A	95	8	-	28.5
1RLZ	A	95	4.5	100	1RQD	B	95	8	-	69.9583
1SDN	A	294	5.5	50	1HD8	A	294	7	50	73.5119
1SDN	A	294	5.5	50	1NJ4	A	294	7	100	82.5397
