# Supplementary material for: Influence of Sequence Changes and Environment on Intrinsically Disordered Proteins
Source: PLoS Comput Biol. 2009 Sep 4;5(9):e1000497. doi: 10.1371/journal.pcbi.1000497 (PMC2727479; doi:10.1371/journal.pcbi.1000497)
Supplement: Table S2 — Complete list of analyzed proteins. (0.59 MB XLSX) [file pcbi.1000497.s003.xlsx]

## Sheet: TableS2
PDB Id	PDB Chain	Temperature (K)	pH	Salt(mM)
102L	A	-	-	-
103L	A	-	-	-
104L	B	-	-	-
107L	A	-	-	-
108L	A	-	-	-
109L	A	-	-	-
10MH	A	95	6.5	50
110L	A	-	-	-
111L	A	-	-	-
112L	A	-	-	-
113L	A	-	-	-
114L	A	-	-	-
115L	A	-	-	-
117E	A	100	6	25
117E	B	100	6	25
118L	A	-	-	-
119L	A	-	-	-
11AS	A	293	7.5	22
11AS	C	293	7.5	22
120L	A	-	-	-
122L	A	-	-	-
123L	A	-	-	-
125L	A	-	-	-
126L	A	-	-	-
127L	A	-	-	-
128L	A	-	-	-
129L	A	-	-	-
12AS	A	293	7.5	22
12AS	C	293	7.5	22
12CA	A	-	-	-
130L	A	-	-	-
131L	A	-	-	-
137L	B	-	-	-
138L	A	-	-	-
139L	A	-	-	-
140L	A	-	-	-
141L	A	-	-	-
145L	A	-	-	-
147L	A	-	-	-
149L	A	-	-	-
14GS	A	288	6.6	-
14GS	B	288	6.6	-
155L	A	-	-	-
156L	A	-	-	-
158L	A	-	-	-
159L	A	-	-	-
160L	A	-	-	-
161L	A	-	-	-
162L	A	-	-	-
163L	A	-	-	-
164L	A	-	-	-
165L	A	-	-	-
166L	A	-	-	-
16VP	A	95	4	-
170L	A	-	-	-
171L	A	-	-	-
172L	A	-	-	-
175L	B	-	-	-
179L	A	-	-	-
17GS	B	288	6.6	-
195L	A	-	-	-
196L	A	-	-	-
197L	A	-	-	-
198L	A	-	-	-
199L	A	-	-	-
1A02	A	100	7.5	400
1A04	A	93	7.6	-
1A04	B	93	7.6	-
1A06	A	100	7.5	-
1A07	B	295	8	100
1A08	B	277	4.6	100
1A09	B	295	6.5	100
1A0B	A	277	4.1	5
1A0D	A	293	6.5	50
1A0D	B	293	6.5	50
1A0D	C	293	6.5	50
1A0D	D	293	6.5	50
1A0I	A	100	-	-
1A0O	B	293	5.5	100
1A0O	D	293	5.5	100
1A0O	F	293	5.5	100
1A0O	H	293	5.5	100
1A0P	A	100	-	-
1A0R	C	100	6.8	400
1A12	A	100	6.9	-
1A12	B	100	6.9	-
1A12	C	100	6.9	-
1A17	A	100	7.5	-
1A19	B	293	6.5	50
1A1A	B	103	8	1000
1A1B	B	287	8	-
1A1C	B	295	4.6	100
1A1E	A	295	8	-
1A1E	B	295	8	-
1A1F	A	130	7.5	200
1A1G	A	130	8	200
1A1H	A	130	8.5	200
1A1I	A	130	6.2	500
1A1J	A	130	6.2	200
1A1K	A	130	6.2	-
1A1L	A	130	8	300
1A1Q	A	100	6	150
1A1Q	B	100	6	150
1A1Q	C	100	6	150
1A1R	A	100	6.2	-
1A1R	B	100	6.2	-
1A1V	A	100	8	-
1A21	A	100	8	50
1A21	B	100	8	50
1A22	B	287	6.5	-
1A25	A	133	6.5	100
1A25	B	133	6.5	100
1A26	A	293	8.5	100
1A27	A	130	7.1	100
1A28	A	100	6.5	50
1A28	B	100	6.5	50
1A2B	A	283	8.5	50
1A2F	A	290	-	-
1A2G	A	290	-	-
1A2K	A	100	5.6	50
1A2K	B	100	5.6	50
1A2K	C	100	5.6	50
1A2K	D	100	5.6	50
1A2K	E	100	5.6	50
1A2X	A	100	7	1500
1A31	A	100	7.7	-
1A33	A	295	6	900
1A34	A	290	6.5	-
1A36	A	100	7.7	-
1A36	A	100	7.7	-
1A38	A	100	8.5	-
1A38	C	100	8.5	-
1A3A	A	120	7.5	-
1A3A	B	120	7.5	-
1A3A	D	120	7.5	-
1A3C	A	100	5.1	300
1A3G	A	287	7.5	200
1A3G	B	287	7.5	200
1A3G	C	287	7.5	200
1A3W	A	286	6.5	-
1A3W	B	286	6.5	-
1A3X	A	286	6.5	200
1A3X	B	286	6.5	200
1A3Y	B	100	5.5	-
1A3Z	A	293	4.6	200
1A41	A	120	5.6	10
1A43	A	300	5	-
1A44	A	100	4.6	-
1A49	A	113	6	-
1A49	B	113	6	-
1A49	C	113	6	-
1A49	D	113	6	-
1A49	E	113	6	-
1A49	F	113	6	-
1A49	G	113	6	-
1A49	H	113	6	-
1A4H	A	110	5	65
1A4I	A	100	5.5	0.1
1A4I	B	100	5.5	0.1
1A4O	A	100	8.5	100
1A4O	B	100	8.5	100
1A4O	C	100	8.5	100
1A4O	D	100	8.5	100
1A4P	A	280	7.5	100
1A4P	B	280	7.5	100
1A4R	B	100	4.6	-
1A4X	A	120	5.1	300
1A4X	B	120	5.1	300
1A4Z	A	113	6.5	100
1A4Z	B	113	6.5	100
1A4Z	C	113	6.5	100
1A4Z	D	113	6.5	100
1A50	A	277	7.8	50
1A50	B	277	7.8	50
1A52	A	110	7.6	100
1A52	B	110	7.6	100
1A5A	A	95	7.8	50
1A5A	B	95	7.8	50
1A5B	A	95	7.8	50
1A5B	B	95	7.8	50
1A5C	A	100	7.6	2000
1A5C	B	100	7.6	2000
1A5F	B	293	7	200
1A5K	C	298	7.5	-
1A5L	C	298	7.5	-
1A5N	C	298	7.2	-
1A5O	C	298	7.5	-
1A5P	A	298	6	-
1A5Q	A	298	7	-
1A5S	A	277	7.8	50
1A5S	B	277	7.8	50
1A5T	A	120	6.8	100
1A5U	A	113	6	-
1A5U	B	113	6	-
1A5U	C	113	6	-
1A5U	D	113	6	-
1A5U	E	113	6	-
1A5U	F	113	6	-
1A5U	G	113	6	-
1A5U	H	113	6	-
1A5V	A	295	7.5	-
1A5W	A	295	5.6	-
1A5X	A	295	7.5	-
1A5X	A	295	7.5	100
1A5Y	A	100	7.5	100
1A63	A	-	-	-
1A64	A	100	4.6	200
1A64	B	100	4.6	200
1A65	A	273	5.5	100
1A68	A	290	8.5	300
1A69	C	281	5.3	50
1A6A	A	100	4.5	100
1A6D	A	295	5.6	2000
1A6D	B	295	5.6	2000
1A6E	A	295	5.6	2000
1A6E	B	295	5.6	2000
1A6F	A	293	6.5	10
1A6I	A	277	8	-
1A6J	A	300	7.5	1800
1A6J	B	300	7.5	1800
1A6P	B	287	4.6	100
1A6Q	A	100	5	50
1A6R	A	90	9	-
1A6Z	A	123	6.5	-
1A6Z	C	123	6.5	-
1A76	A	100	7.5	-
1A77	A	-	-	-
1A7A	B	100	5.6	-
1A7B	A	287	4.6	-
1A7B	B	287	4.6	-
1A7B	C	287	4.6	-
1A7B	D	287	4.6	-
1A7C	A	287	4.6	2000
1A7J	A	277	5	-
1A7L	C	290	8.5	-
1A7P	H	269	-	-
1A7Q	H	269	-	-
1A7T	A	293	6.1	100
1A7T	B	293	6.1	100
1A80	A	295	7.1	-
1A81	K	100	8.5	-
1A81	E	100	8.5	-
1A81	G	100	8.5	-
1A87	A	283	-	50
1A8M	A	290	5.5	200
1A8M	B	290	5.5	200
1A8M	C	290	5.5	200
1A8V	A	293	8.5	100
1A8V	B	293	8.5	100
1A8Y	A	277	6.5	100
1A8Z	A	277	3.8	-
1A95	A	289	9	100
1A95	D	289	9	100
1A96	A	289	9	100
1A96	D	289	9	100
1A97	A	289	9	100
1A97	D	289	9	100
1A98	A	289	8	100
1A98	B	289	8	100
1A9N	C	100	7.3	50
1A9R	A	296	-	100
1A9S	A	296	-	100
1A9T	A	296	-	100
1A9U	A	100	7.4	50
1A9X	G	120	7.4	-
1A9X	H	120	7.4	-
1AA4	A	290	6	-
1AA7	B	100	4	50
1AA8	A	-	-	-
1AA8	B	-	-	-
1AAX	A	140	7.5	-
1AAY	A	295	8	700
1AB5	B	293	7.2	3000
1AB6	B	293	7.2	3000
1AB8	A	95	5.9	-
1AB8	B	95	5.9	-
1ABB	D	-	-	-
1AC4	A	290	4.5	40
1AC8	A	-	-	40
1ACC	A	100	6	50
1ACM	C	-	-	-
1AD0	C	95	6	40
1AD1	B	120	-	-
1AD2	A	293	-	1200
1AD3	A	289	6.2	-
1AD3	B	289	6.2	-
1AD4	A	120	-	-
1AD4	B	120	-	-
1ADO	D	298	7.5	-
1ADT	A	295	-	-
1ADU	A	293	-	-
1ADU	B	293	-	-
1ADV	A	100	-	-
1ADV	B	100	-	-
1AE1	A	293	4.5	-
1AE1	B	293	4.5	-
1AE4	A	293	8.9	-
1AE5	A	300	7.2	-
1AE9	A	113	6.2	75
1AE9	B	113	6.2	75
1AEB	A	290	4.5	40
1AED	A	290	4.5	40
1AEE	A	290	4.5	40
1AEF	A	290	4.5	40
1AEG	A	290	4.5	40
1AEH	A	290	4.5	40
1AEJ	A	290	4.5	40
1AEK	A	290	4.5	40
1AEM	A	290	4.5	40
1AEN	A	290	4.5	40
1AEO	A	290	4.5	40
1AEQ	A	290	4.5	40
1AER	B	293	-	-
1AES	A	290	4.5	40
1AET	A	290	4.5	40
1AEU	A	290	4.5	40
1AEV	A	290	4.5	40
1AEW	A	290	7	-
1AF0	A	290	6.5	200
1AF3	A	293	5.6	-
1AF9	A	291	6.5	-
1AFC	H	-	-	-
1AFR	F	277	6.5	-
1AFS	A	298	6.4	-
1AFS	B	298	6.4	-
1AFV	M	120	7	50
1AFW	A	100	6.5	25
1AG8	A	113	6.5	100
1AG8	B	113	6.5	100
1AG8	C	113	6.5	100
1AG8	D	113	6.5	100
1AGP	A	-	-	-
1AGQ	A	100	7	800
1AGQ	B	100	7	800
1AGQ	C	100	7	800
1AGQ	D	100	7	800
1AGR	A	100	5.5	-
1AGR	B	100	5.5	-
1AGR	C	100	5.5	-
1AGR	D	100	5.5	-
1AGS	B	-	-	-
1AGW	A	110	6.5	-
1AGW	B	110	6.5	-
1AGY	A	288	7	100
1AH1	A	-	-	-
1AH6	A	100	5	65
1AH8	A	100	5	60
1AHC	A	-	-	-
1AHJ	A	277	8.5	-
1AHJ	C	277	8.5	-
1AHJ	E	277	8.5	-
1AHJ	G	277	8.5	-
1AHN	A	140	7	100
1AHQ	A	95	7.5	100
1AHR	A	300	4.3	5
1AHU	A	100	4.6	100
1AHU	B	100	4.6	100
1AHV	A	300	4.6	100
1AHV	B	300	4.6	100
1AHW	C	297	7	2000
1AHW	F	297	7	2000
1AHZ	A	300	4.6	100
1AHZ	B	300	4.6	100
1AI6	A	300	7.2	50
1AIG	B	77	-	-
1AIG	C	77	-	-
1AIG	E	77	-	-
1AIG	F	77	-	-
1AIJ	B	77	-	-
1AIJ	C	77	-	-
1AIJ	F	77	-	-
1AIP	A	100	6.5	60
1AIP	B	100	6.5	60
1AIP	E	100	6.5	60
1AIP	F	100	6.5	60
1AIS	B	100	7.4	200
1AIS	A	100	7.4	200
1AJ4	A	-	-	-
1AJ5	B	110	6.8	25
1AJ6	A	100	6.2	100
1AJA	A	-	-	-
1AJA	B	-	-	-
1AJC	A	-	-	-
1AJE	A	-	-	-
1AJK	B	294	7	10
1AK0	A	293	5.3	25
1AK5	A	277	7.4	2200
1AKD	A	277	7.4	50
1AKH	B	94	7	100
1AKJ	D	100	6.5	100
1AKJ	E	100	6.5	100
1AKM	A	100	7.5	1
1AKM	B	100	7.5	1
1AKM	C	100	7.5	1
1AKN	A	288	7	-
1AL0	A	277	6	100
1AL0	B	277	6	100
1AL0	C	277	6	100
1AL0	D	277	6	100
1AL0	E	277	6	100
1AL0	G	277	6	100
1AL2	B	113	7.5	10
1AL2	C	113	7.5	10
1AL2	D	113	7.5	10
1AL3	A	293	6.5	100
1AL7	A	277	8.3	50
1AL8	A	277	8.3	50
1ALH	B	-	-	-
1ALI	A	-	-	-
1ALI	B	-	-	-
1ALJ	A	-	-	-
1ALJ	B	-	-	-
1ALK	B	-	-	-
1ALU	A	105	6.3	300
1AM1	A	110	5	65
1AM2	A	293	5.5	-
1AM4	B	100	5.9	-
1AM4	D	100	5.9	-
1AM4	F	100	5.9	-
1AM4	C	100	5.9	-
1AM9	B	100	5.6	100
1AM9	D	100	5.6	100
1AMO	A	277	7	-
1AMO	B	277	7	-
1AMU	A	100	6.5	10
1AMU	C	100	6.5	10
1AMX	A	293	6.7	-
1AN0	B	100	4.8	-
1ANI	B	-	7.5	-
1ANJ	B	-	7.5	-
1ANN	A	-	-	-
1ANV	A	295	5.8	-
1AO0	A	110	7.9	200
1AO0	B	110	7.9	200
1AO0	C	110	7.9	200
1AO0	D	110	7.9	200
1AO3	B	287	8.5	-
1AO6	A	293	7.5	50
1AO6	B	293	7.5	50
1AO7	D	100	8.5	100
1AOA	A	298	-	20
1AOD	A	293	7	-
1AOF	A	287	7	2300
1AOF	B	287	7	2300
1AOG	B	293	6	-
1AOH	A	110	6.2	200
1AOI	A	110	-	-
1AOI	B	110	-	-
1AOI	G	110	-	-
1AOM	A	100	7	2300
1AOM	B	100	7	2300
1AON	A	100	5.5	100
1AON	J	100	5.5	100
1AON	K	100	5.5	100
1AON	L	100	5.5	100
1AON	M	100	5.5	100
1AON	N	100	5.5	100
1AON	B	100	5.5	100
1AON	C	100	5.5	100
1AON	D	100	5.5	100
1AON	E	100	5.5	100
1AON	F	100	5.5	100
1AON	G	100	5.5	100
1AON	H	100	5.5	100
1AON	I	100	5.5	100
1AOP	A	277	7.7	-
1AOQ	A	100	7	2300
1AOQ	B	100	7	2300
1AOS	A	287	7.1	1100
1AOS	B	287	7.1	1100
1AOW	A	100	5	-
1AP2	B	298	4.5	100
1AP7	A	-	-	-
1AP9	A	100	5.6	4000
1APA	A	-	-	-
1APM	E	-	-	-
1APN	A	-	-	-
1APN	B	-	-	-
1AQ1	A	100	7.4	15
1AQ2	A	300	4.4	-
1AQ6	A	120	7	200
1AQ6	B	120	7	200
1AQ8	A	113	4.5	-
1AQ8	B	113	4.5	-
1AQ8	C	113	4.5	-
1AQB	A	300	6.8	100
1AQD	A	98	3.5	100
1AQD	J	98	3.5	100
1AQD	K	98	3.5	100
1AQD	B	98	3.5	100
1AQD	D	98	3.5	100
1AQD	E	98	3.5	100
1AQD	G	98	3.5	100
1AQD	H	98	3.5	100
1AQF	A	276	-	-
1AQF	B	276	-	-
1AQF	C	276	-	-
1AQF	D	276	-	-
1AQF	E	276	-	-
1AQF	F	276	-	-
1AQF	G	276	-	-
1AQF	H	276	-	-
1AQH	A	288	7	-
1AQI	A	-	-	-
1AQI	B	-	-	-
1AQJ	A	-	-	-
1AQJ	B	-	-	-
1AQL	B	293	7	-
1AQM	A	288	7	-
1AQU	A	93	6.5	4
1AQU	B	93	6.5	4
1AQY	A	93	6.5	-
1AQY	B	93	6.5	-
1AQZ	A	298	6.8	10
1AR0	B	293	4.5	-
1AR1	A	277	5.5	-
1AR1	B	277	5.5	-
1AR1	C	277	5.5	-
1AR1	D	277	5.5	-
1AR6	B	113	7.5	10
1AR6	C	113	7.5	10
1AR6	D	113	7.5	10
1AR7	B	113	7.5	10
1AR7	C	113	7.5	10
1AR7	D	113	7.5	10
1AR8	B	258	7.5	10
1AR8	C	258	7.5	10
1AR8	D	258	7.5	10
1AR9	B	113	7.5	10
1AR9	C	113	7.5	10
1AR9	D	113	7.5	10
1ARO	A	100	7	-
1ARU	A	-	-	-
1ARV	A	-	-	-
1ARW	A	-	-	-
1ARX	A	-	-	-
1ARY	A	-	-	-
1ARZ	A	294	6.5	180
1ARZ	B	294	6.5	180
1AS0	A	110	8	50
1AS2	A	278	5.6	50
1AS3	A	110	8	50
1AS6	A	113	4.5	-
1AS6	B	113	4.5	-
1AS6	C	113	4.5	-
1AS7	A	113	4.5	-
1AS7	B	113	4.5	-
1AS7	C	113	4.5	-
1AS8	A	113	4.5	-
1AS8	B	113	4.5	-
1AS8	C	113	4.5	-
1ASJ	B	113	7.5	10
1ASJ	C	113	7.5	10
1ASJ	D	113	7.5	10
1ASK	B	293	4.5	-
1ASS	A	100	3.5	-
1ASV	A	-	-	-
1ASX	A	100	3.5	-
1AT3	A	293	5	-
1AT3	B	293	5	-
1ATI	A	277	7.5	-
1ATI	B	277	7.5	-
1ATN	A	-	-	-
1ATR	A	-	-	-
1ATS	A	-	-	-
1ATU	A	293	6	-
1ATZ	A	100	8.5	200
1AU1	B	108	7.5	-
1AUE	A	100	8	-
1AUE	B	100	8	-
2009-08-01	A	300	6.5	-
2009-08-01	B	300	6.5	-
2009-08-01	C	300	6.5	-
2009-08-01	D	300	6.5	-
1AUI	A	87	7	1
1AUI	B	87	7	1
1AUK	A	277	5	10
1AUP	A	293	7	-
1AUS	A	-	-	-
1AUW	A	80	8.5	300
1AUW	B	80	8.5	300
1AUW	C	80	8.5	300
1AUW	D	80	8.5	300
1AUX	A	140	7.5	100
1AUX	B	140	7.5	100
1AUY	A	298	3.7	1110
1AV6	A	103	8.5	-
1AV8	B	103	7.6	-
1AVC	A	100	6.5	1200
1AVF	B	100	7.8	100
1AVF	D	100	7.8	100
1AVK	A	293	6.8	-
1AVQ	C	105	4.7	1200
1AVS	A	287	7.5	100
1AVS	B	287	7.5	100
1AVU	A	293	7.5	-
1AVV	A	100	7.5	-
1AVX	B	283	6.5	-
1AVZ	A	100	8.9	-
1AVZ	B	100	8.9	-
1AW5	A	100	7	-
1AW7	D	293	7.5	-
1AWB	A	273	6.5	100
1AWB	B	273	6.5	100
1AWP	A	293	-	-
1AWP	B	293	-	-
1AX8	A	100	7.5	100
1AX9	A	273	5.8	100
1AXC	A	100	-	-
1AXC	C	100	-	-
1AXC	E	100	-	-
1AXI	A	100	6.5	50
1AXI	B	100	6.5	50
1AXR	A	100	6.7	10
1AXT	L	97	7.4	100
1AXZ	A	298	7	-
1AYL	A	-	-	-
1AYM	B	277	7.5	-
1AYN	B	277	7.5	250
1AYR	D	100	7.2	-
1AYY	A	130	8.5	100
1AYY	C	130	8.5	100
1AYZ	A	100	5	-
1AYZ	B	100	5	-
1AYZ	C	100	5	-
1AZ0	A	293	-	-
1AZ0	B	293	-	-
1AZ3	A	293	7.5	-
1AZ3	B	293	7.5	-
1AZ4	A	293	7.5	-
1AZ4	B	293	7.5	-
1AZ5	A	298	6.5	300
1AZ9	A	113	8.3	50
1AZD	D	293	6	100
1AZO	A	-	-	100
1AZS	A	100	5.6	500
1AZS	B	100	5.6	500
1AZS	C	100	5.6	500
1AZT	A	100	4.5	-
1AZT	B	100	4.5	-
1AZT	B	100	4.5	-
1AZV	B	300	5	-
1AZX	A	100	7	-
1AZX	B	100	7	-
1AZZ	C	298	-	-
1B00	A	110	8	-
1B00	B	110	8	-
1B04	A	100	4.6	-
1B04	B	100	4.6	-
1B08	A	298	7	10
1B08	B	298	7	10
1B08	C	298	7	10
1B0I	A	288	7	-
1B0L	A	293	8	10
1B0N	A	120	6	-
1B0R	A	100	6.5	-
1B0U	A	100	7	-
1B0X	A	90	7.5	-
1B12	A	100	4.6	-
1B12	B	100	4.6	-
1B12	C	100	4.6	-
1B12	D	100	4.6	-
1B1C	A	287	7	100
1B1E	A	289	5.2	-
1B1J	A	289	7.5	-
1B1U	A	173	8	1150
1B20	C	100	7.5	-
1B21	C	100	7.5	-
1B25	A	100	5.6	-
1B25	B	100	5.6	-
1B25	C	100	5.6	-
1B25	D	100	5.6	-
1B26	A	286	6.5	120
1B26	B	286	6.5	120
1B26	C	286	6.5	120
1B26	D	286	6.5	120
1B26	E	286	6.5	120
1B26	F	286	6.5	120
1B27	E	100	8	200
1B2I	A	-	-	-
1B2R	A	100	5	-
1B2S	F	100	8	100
1B2U	E	100	6.5	200
1B2U	C	100	6.5	200
1B2V	A	288	4.6	200
1B2Z	C	100	7.5	600
1B34	A	100	5.6	-
1B34	B	100	5.6	-
1B37	A	100	4.6	-
1B37	B	100	4.6	-
1B37	C	100	4.6	-
1B3B	A	286	6.5	120
1B3B	B	286	6.5	120
1B3B	C	286	6.5	120
1B3B	D	286	6.5	120
1B3B	E	286	6.5	120
1B3B	F	286	6.5	120
1B3D	A	173	7.4	-
1B3E	A	277	6.3	50
1B3J	A	100	5.5	-
1B3K	A	111	6.8	250
1B3K	B	111	6.8	250
1B3K	C	111	6.8	250
1B3K	D	111	6.8	250
1B3O	A	93	8	-
1B3O	B	93	8	-
1B3Q	A	100	5.5	80
1B3Q	B	100	5.5	80
1B3R	A	93	7	50
1B3R	B	93	7	50
1B3R	C	93	7	50
1B3R	D	93	7	50
1B3S	E	100	8	200
1B3S	C	100	8	200
1B3T	B	100	5.6	-
1B41	A	100	7.2	-
1B42	A	103	6.5	-
1B44	A	100	6	-
1B44	B	100	6	-
1B44	C	100	6	-
1B44	D	100	6	-
1B44	E	100	6	-
1B48	B	293	7.5	-
1B49	A	293	8	-
1B49	B	293	8	-
1B4A	A	100	5	-
1B4A	B	100	5	-
1B4A	C	100	5	-
1B4A	D	100	5	-
1B4A	E	100	5	-
1B4A	F	100	5	-
1B4D	A	100	6.7	10
1B4F	A	100	7	100
1B4F	B	100	7	100
1B4F	C	100	7	100
1B4F	D	100	7	100
1B4F	E	100	7	100
1B4F	F	100	7	100
1B4F	G	100	7	100
1B4F	H	100	7	100
1B4K	A	80	8	-
1B4K	B	80	8	-
1B4N	A	100	5.6	-
1B4N	B	100	5.6	-
1B4N	C	100	5.6	-
1B4N	D	100	5.6	-
1B4S	A	100	7.5	20
1B4S	B	100	7.5	20
1B4S	C	100	7.5	20
1B4U	A	300	7.4	-
1B4U	B	300	7.4	-
1B4U	C	300	7.4	-
1B4U	D	300	7.4	-
1B4V	A	115	5.2	100
1B54	A	100	4.6	100
1B55	A	100	4.9	100
1B55	B	100	4.9	100
1B57	A	287	7.5	-
1B57	B	287	7.5	-
1B59	A	100	5.4	50
1B5E	A	293	8	-
1B5E	B	293	8	-
1B5L	A	100	4.8	-
1B5M	A	298	6.5	100
1B5O	B	287	4.3	300
1B5Q	A	100	4.6	-
1B5Q	B	100	4.6	-
1B5Q	C	100	4.6	-
1B5T	C	113	6	-
1B62	B	98	8.5	-
1B62	A	98	8.5	-
1B65	A	294	9	-
1B65	B	294	9	-
1B65	C	294	9	-
1B65	D	294	9	-
1B65	E	294	9	-
1B65	F	294	9	-
1B68	A	125	6	20
1B6A	A	100	5.4	-
1B6B	A	95	6.5	-
1B6B	B	95	6.5	-
1B6C	B	200	8.5	-
1B6C	D	200	8.5	-
1B6C	F	200	8.5	-
1B6C	H	200	8.5	-
1B6E	A	100	7.5	100
1B6I	A	293	7	-
1B6R	A	280	7.8	575
1B6S	A	280	7.5	-
1B6S	C	280	7.5	-
1B6S	D	280	7.5	-
1B6U	A	288	7.5	50
1B6V	B	289	4.3	-
1B70	A	100	7	-
1B70	B	100	7	-
1B72	A	100	8	100
1B72	B	100	8	100
1B78	A	100	6.5	-
1B78	B	100	6.5	-
1B79	A	118	6.9	-
1B79	B	118	6.9	-
1B79	C	118	6.9	-
1B79	D	118	6.9	-
1B7A	B	100	4.3	100
1B7E	A	113	6	-
1B7T	A	100	8	-
1B7T	B	100	8	-
1B7X	B	100	7.5	-
1B7Y	A	100	7	20
1B7Y	B	100	7	20
1B82	B	293	3.5	-
1B85	A	293	4	-
1B85	B	293	4	-
1B8E	A	291	7	180
1B8G	A	277	7.5	-
1B8G	B	277	7.5	-
1B8I	A	113	4.5	-
1B8K	A	100	5.6	185
1B8M	A	270	6	-
1B8N	A	140	8	-
1B8S	A	115	5.2	100
1B8X	A	85	7.5	-
1B8Y	A	293	6.5	-
1B8Z	A	277	4.6	-
1B8Z	B	277	4.6	-
1B92	A	100	6.5	-
1B93	A	277	6.5	-
1B93	C	277	6.5	-
1B96	B	100	7	-
1B97	B	100	7	-
1B98	A	100	6.5	-
1B98	B	100	6.5	-
1B99	A	278	7.5	-
1B99	B	278	7.5	-
1B99	C	278	7.5	-
1B99	D	278	7.5	-
1B99	E	278	7.5	-
1B99	F	278	7.5	-
1B9C	D	100	8.3	50
1B9D	A	100	6.5	-
1B9F	A	100	6.5	-
1B9H	A	133	7.5	-
1B9I	A	133	7.5	-
1B9N	A	100	6.5	-
1B9N	B	100	6.5	-
1B9X	C	110	5.5	-
1B9Y	C	110	5.5	-
1BA0	A	100	7	50
1BA1	A	100	7	50
1BA3	A	100	7.8	200
1BA7	A	291	7	-
1BA7	B	291	7	-
1BAJ	A	300	5	-
1BAN	C	-	-	-
1BAO	C	-	-	-
1BAR	B	-	-	-
1BAS	A	-	-	-
1BAV	D	-	-	-
1BB9	A	293	6	100
1BBU	A	100	7.5	-
1BBW	A	100	7.5	-
1BC2	A	135	4.5	10
1BC2	B	135	4.5	10
1BCC	A	100	6.7	20
1BCC	F	100	6.7	20
1BCC	B	100	6.7	20
1BCM	A	-	-	-
1BCM	B	-	-	-
1BCO	A	-	-	-
1BCP	A	293	8	-
1BCP	C	293	8	-
1BCP	G	293	8	-
1BCP	I	293	8	-
1BD0	A	95	8.5	100
1BD0	B	95	8.5	100
1BD3	A	298	-	-
1BD3	B	298	-	-
1BD3	C	298	-	-
1BD3	D	298	-	-
1BD4	A	298	-	-
1BD4	B	298	-	-
1BD4	C	298	-	-
1BD4	D	298	-	-
1BD8	A	280	8.5	200
1BD9	A	100	6.5	300
1BDB	A	277	7.5	-
1BDF	A	95	8.8	5
1BDF	B	95	8.8	5
1BDF	C	95	8.8	5
1BDF	D	95	8.8	5
1BDJ	B	283	7	80
1BDX	A	100	6.5	100
1BDX	B	100	6.5	100
1BDX	C	100	6.5	100
1BDX	D	100	6.5	100
1BE3	B	100	6.6	-
1BE3	F	100	6.6	-
1BE4	C	100	7	-
1BE9	A	100	7.5	800
1BEA	A	298	5.8	200
1BEB	A	293	6.5	100
1BEB	B	293	6.5	100
1BEF	A	-	-	200
1BEH	B	100	6.5	300
1BEJ	A	273	6	100
1BEK	A	273	6	50
1BEM	A	273	-	100
1BES	A	273	6	20
1BET	A	-	-	-
1BEU	A	96	7.8	50
1BEU	B	96	7.8	50
1BEV	A	-	-	-
1BEV	B	-	-	-
1BEY	B	293	7	200
1BF3	A	298	7	100
1BFA	A	298	5.4	100
1BFC	A	-	-	-
1BFD	A	277	8.5	150
1BFE	A	100	7.5	800
1BFG	A	-	-	-
1BFJ	A	-	-	-
1BFN	A	293	5.4	18
1BFP	A	295	4.5	100
1BG0	A	100	7.5	2
1BG2	A	100	4.6	50
1BG3	B	153	7	-
1BG6	A	290	6	10
1BG7	A	120	4.6	20
1BG8	A	293	4.6	50
1BG8	B	293	4.6	50
1BG8	C	293	4.6	50
1BGB	A	293	6.5	100
1BGB	B	293	6.5	100
1BGJ	A	280	7	100
1BGN	A	280	7	100
1BGQ	A	120	5	65
1BGW	A	-	-	-
1BGX	A	298	7.4	200
1BGY	M	100	6.8	-
1BGY	Q	100	6.8	-
1BGY	B	100	6.8	-
1BGY	E	100	6.8	-
1BGY	F	100	6.8	-
1BH2	A	100	6	100
1BH5	A	100	5.8	50
1BH5	C	100	5.8	50
1BHD	A	100	7.6	100
1BHD	B	100	7.6	100
1BHF	A	100	-	-
1BHH	A	100	-	-
1BHH	B	100	-	-
1BHL	A	298	6.5	400
1BHM	A	-	-	-
1BHM	B	-	-	-
1BHN	F	100	5	100
1BHS	A	-	-	-
1BHT	B	287	7.5	100
1BI2	A	293	8.5	2000
1BI2	B	293	8.5	2000
1BI4	A	298	6.5	435
1BI4	B	298	6.5	435
1BI7	A	110	-	-
1BI7	B	110	-	-
1BI8	A	110	-	-
1BI8	B	110	-	-
1BI8	C	110	-	-
1BI8	D	110	-	-
1BI9	A	123	7.1	1300
1BI9	B	123	7.1	1300
1BI9	C	123	7.1	1300
1BI9	D	123	7.1	1300
1BIC	A	-	-	-
1BIF	A	120	7	50
1BIH	A	295	8.1	1600
1BIH	B	295	8.1	1600
1BII	A	110	6.5	-
1BII	B	110	6.5	-
1BIK	A	293	7.5	2000
1BIP	A	-	-	-
1BIQ	B	100	6	50
1BIQ	A	100	6	-
1BIS	A	95	7	100
1BIS	B	95	7	100
1BIU	A	95	7	100
1BIU	B	95	7	100
1BIU	C	95	7	100
1BIW	A	298	7.5	10
1BIX	A	110	7.4	200
1BIY	A	288	8	10
1BIZ	A	95	7	100
1BIZ	B	95	7	100
1BJ0	A	287	8	800
1BJ1	B	100	6	400
1BJ1	C	100	6	400
1BJ1	D	100	6	400
1BJ1	F	100	6	400
1BJ1	J	100	6	-
1BJ7	A	293	4	-
1BJ9	A	273	6	-
1BJF	A	295	6.1	50
1BJF	B	295	6.1	50
1BJK	A	291	5	-
1BJQ	C	293	6.5	100
1BJQ	D	293	6.5	100
1BJQ	E	293	6.5	100
1BJQ	F	293	6.5	100
1BJT	A	118	8	40
1BJW	B	287	4.3	-
1BJY	B	287	8	800
1BJZ	A	287	8	800
1BK4	A	285	7.4	200
1BK5	B	100	7	-
1BK6	B	100	7	-
1BKA	A	-	-	-
1BKD	S	100	8	-
1BKE	A	298	7.5	-
1BKG	A	287	6.5	200
1BKG	B	287	6.5	200
1BKG	C	287	6.5	200
1BKG	D	287	6.5	200
1BKH	C	277	5.2	0.2
1BKJ	A	277	7	100
1BKJ	B	277	7	100
1BKL	A	293	6.5	-
1BKM	A	293	6.5	-
1BKN	A	95	6.6	100
1BKN	B	95	6.6	100
1BKS	A	300	7.8	-
1BKS	B	300	7.8	-
1BKW	A	298	7	100
1BKY	A	103	6.5	-
1BL0	C	96	6.5	100
1BL3	A	298	6.5	435
1BL3	B	298	6.5	435
1BL6	A	100	7.4	50
1BL7	A	100	7.4	-
1BL9	A	100	7.2	50
1BL9	B	100	7.2	50
1BLD	A	-	-	-
1BLF	A	298	7.7	25
1BLI	A	278	7	-
1BLX	A	279	7.5	-
1BLX	B	279	7.5	-
1BLZ	A	100	8.5	100
1BM0	A	293	7.5	50
1BM0	B	293	7.5	50
1BM2	A	293	7	100
1BM3	B	287	6.5	100
1BM7	A	298	7.4	-
1BM7	B	298	7.4	-
1BM9	B	293	6	125
1BMB	A	293	6.5	100
1BMC	A	-	-	-
1BMF	A	269	8.2	-
1BMF	B	269	8.2	-
1BMF	C	269	8.2	-
1BMF	D	269	8.2	-
1BMF	E	269	8.2	-
1BMF	F	269	8.2	-
1BMF	G	269	8.2	-
1BMK	A	100	7.4	-
1BML	C	293	8	-
1BML	D	293	8	-
1BMP	A	-	-	-
1BMZ	A	298	7.4	-
1BMZ	B	298	7.4	-
1BN5	A	120	5.4	100
1BN6	A	100	7	150
1BN7	A	100	5.5	150
1BN8	A	290	6.5	50
1BNC	A	-	-	-
1BNC	B	-	-	-
1BND	A	-	-	-
1BND	B	-	-	-
1BNE	A	-	-	-
1BNE	B	-	-	-
1BNE	C	-	-	-
1BNF	B	-	-	-
1BNF	C	-	-	-
1BNG	B	-	-	-
1BNG	C	-	-	-
1BNJ	C	-	-	-
1BNK	A	113	7.5	-
1BNS	C	-	-	-
1BO1	A	300	6.2	100
1BO1	B	300	6.2	100
1BO4	A	100	7.8	5
1BO4	B	100	7.8	5
1BO6	A	93	6.5	-
1BO6	B	93	6.5	-
1BOA	A	120	5.4	100
1BOB	A	100	7.6	-
1BOF	A	100	7	100
1BOO	A	289	7.2	100
1BOU	A	300	7.4	-
1BOU	B	300	7.4	-
1BOU	C	300	7.4	-
1BOU	D	300	7.4	-
1BOW	A	293	8.5	-
1BP3	A	300	6	-
1BP3	B	300	6	-
1BP5	A	113	5.3	50
1BP5	B	113	5.3	50
1BP5	C	113	5.3	50
1BP5	D	113	5.3	50
1BPE	A	-	-	-
1BPL	A	-	-	400
1BPL	B	-	-	400
1BPO	A	100	6.5	-
1BPO	C	100	6.5	-
1BPX	A	100	7	360
1BPY	A	100	7.5	180
1BPZ	A	100	7	-
1BQ3	A	100	8.7	60
1BQ3	B	100	8.7	60
1BQ3	C	100	8.7	60
1BQ3	D	100	8.7	60
1BQ4	A	100	8.7	60
1BQ4	B	100	8.7	60
1BQ4	C	100	8.7	60
1BQ4	D	100	8.7	60
1BQ5	A	293	8.5	-
1BQE	A	291	5	-
1BQG	A	273	7	50
1BQH	J	110	8.5	200
1BQH	G	110	8.5	200
1BQH	H	110	8.5	200
1BQH	I	110	8.5	200
1BQN	A	108	6.8	-
1BQN	B	108	6.8	-
1BQO	A	298	7.5	10
1BQS	A	293	-	500
1BQU	A	100	8	-
1BR0	A	-	-	-
1BR1	A	100	7.2	100
1BR1	C	100	7.2	100
1BR1	E	100	7.2	100
1BR1	G	100	7.2	100
1BR2	A	100	6.8	100
1BR2	B	100	6.8	100
1BR2	C	100	6.8	100
1BR2	D	100	6.8	100
1BR2	E	100	6.8	100
1BR2	F	100	6.8	100
1BR4	A	100	7.2	100
1BR4	C	100	7.2	100
1BR4	E	100	7.2	100
1BR4	G	100	7.2	100
1BR8	A	100	6.9	30
1BR8	B	100	6.9	30
1BR9	A	100	8	-
1BRG	C	-	-	-
1BRH	C	-	-	-
1BRI	C	-	-	-
1BRJ	B	-	-	-
1BRJ	C	-	-	-
1BRK	C	-	-	-
1BRL	A	-	-	-
1BRL	B	-	-	-
1BRM	A	100	8.5	350
1BRM	B	100	8.5	350
1BRM	C	100	8.5	350
1BRR	C	100	5.2	-
1BS2	A	120	7	100
1BSA	C	-	-	-
1BSB	C	-	-	-
1BSC	C	-	-	-
1BSD	C	-	-	-
1BSE	C	-	-	-
1BSS	A	293	7.5	-
1BSS	B	293	7.5	-
1BSU	A	293	7.5	-
1BSU	B	293	7.5	-
1BSX	A	105	4.9	-
1BSX	C	105	4.9	-
1BT1	A	291	7	500
1BT1	B	291	7	500
1BT2	A	120	7	500
1BT2	B	120	7	500
1BT3	A	291	7	500
1BT6	A	280	7.5	100
1BT6	B	280	7.5	100
1BTB	A	-	-	-
1BTC	A	-	-	-
1BTE	A	100	4.5	100
1BTG	C	-	-	-
1BTH	K	-	-	-
1BTJ	A	113	5.3	20
1BTJ	B	113	5.3	20
1BTK	A	100	8.5	200
1BU2	A	100	7	-
1BU6	X	298	8.5	200
1BUA	A	293	7.5	-
1BUG	A	291	7	500
1BUG	B	291	7	500
1BUH	A	100	7.4	100
1BUI	C	190	7.5	-
1BUP	A	100	9	-
1BUU	A	100	8	0.1
1BUX	A	277	7.5	50
1BUX	B	277	7.5	50
1BUX	C	277	7.5	50
1BV4	A	100	6.2	100
1BV4	B	100	6.2	100
1BV4	C	100	6.2	100
1BV4	D	100	6.2	100
1BVA	A	100	6	35
1BVS	A	100	7.5	20
1BVS	B	100	7.5	20
1BVS	C	100	7.5	20
1BVS	D	100	7.5	20
1BVS	E	100	7.5	20
1BVS	F	100	7.5	20
1BVS	G	100	7.5	20
1BVS	H	100	7.5	20
1BVT	A	100	5.6	-
1BVY	A	100	6.8	-
1BVY	B	100	6.8	-
1BVY	C	100	6.8	-
1BW8	A	105	7.1	10
1BW9	A	100	8.7	-
1BW9	B	100	8.7	-
1BWC	A	277	6.9	-
1BWF	A	298	6.5	300
1BWF	B	298	6.5	300
1BWN	A	100	5.5	100
1BWN	B	100	5.5	100
1BWP	A	100	6.5	-
1BWQ	A	100	6.7	-
1BWR	A	100	6.8	-
1BWS	A	120	6.5	-
1BX0	A	298	4.5	-
1BX1	A	298	4.5	-
1BX2	E	100	3.5	100
1BX3	A	100	6.8	10
1BX4	A	100	7.5	160
1BXG	A	270	8.7	-
1BXG	B	270	8.7	-
1BXK	B	270	6	-
1BXN	A	100	8.4	-
1BXN	B	100	8.4	-
1BXN	C	100	8.4	-
1BXN	D	100	8.4	-
1BXN	E	100	8.4	-
1BXN	F	100	8.4	-
1BXN	G	100	8.4	-
1BXN	H	100	8.4	-
1BXS	A	113	7.2	170
1BXS	B	113	7.2	170
1BXS	C	113	7.2	170
1BXS	D	113	7.2	170
1BXT	A	100	6.5	-
1BXT	B	100	6.5	-
1BXW	A	298	5	50
1BXX	A	100	7.1	-
1BY2	A	293	6	50
1BY3	A	293	6.2	450
1BY4	A	113	7.5	25
1BY4	C	113	7.5	25
1BY5	A	293	6.2	-
1BY8	A	287	5	100
1BY9	A	287	6.2	-
1BYD	A	-	-	-
1BYG	A	120	9	100
1BYL	A	293	6	-
1BYQ	A	108	8.5	-
1BYU	A	100	7.2	-
1BZ8	B	296	6.5	-
1BZ9	A	100	6.5	-
1BZA	A	288	4.5	2000
1BZC	A	100	8	-
1BZD	B	296	6.5	-
1BZH	A	100	8	-
1BZJ	A	100	8	-
1BZL	B	273	6	-
1BZS	A	100	6	25
1BZY	A	100	4.6	-
1BZY	B	100	4.6	-
1BZY	C	100	4.6	-
1BZY	D	100	4.6	-
1C02	B	293	7.4	-
1C03	A	293	7.4	-
1C03	B	293	7.4	-
1C03	C	293	7.4	-
1C03	D	293	7.4	-
1C04	B	100	5.4	-
1C0A	A	120	6.8	-
1C0B	A	298	4.5	-
1C0C	A	293	4.5	-
1C0E	A	20	7	-
1C0E	B	20	7	-
1C0F	A	100	6.6	-
1C0G	A	100	6	-
1C0M	A	95	7	-
1C0M	B	95	7	-
1C0M	C	95	7	-
1C0M	D	95	7	-
1C0N	A	293	6.8	-
1C0T	B	100	5	-
1C0U	B	100	5	-
1C0W	A	100	-	-
1C0W	B	100	-	-
1C0W	C	100	-	-
1C0W	D	100	-	-
1C14	A	100	7.5	-
1C14	B	100	7.5	-
1C1A	A	95	-	-
1C1A	B	95	-	-
1C1B	B	289	5	-
1C1C	B	100	5	-
1C1D	A	113	8.7	-
1C1D	B	113	8.7	-
1C1E	L	97.2	5.5	-
1C1H	A	100	8.5	-
1C1X	A	113	8.7	1200
1C1X	B	113	8.7	1200
1C1Y	B	278	7.6	-
1C27	A	298	7	-
1C28	A	110	6	-
1C28	B	110	6	-
1C28	C	110	6	-
1C29	B	140	7.8	0.8
1C2B	A	277	8	-
1C2O	D	293	5.5	1400
1C2T	A	94	7.2	-
1C2T	B	94	7.2	-
1C30	A	100	7.4	-
1C30	C	100	7.4	-
1C30	E	100	7.4	-
1C30	G	100	7.4	-
1C3C	A	100	4.5	100
1C3C	B	100	4.5	100
1C3E	B	94	7.2	-
1C3F	A	100	6.5	200
1C3H	F	100	6	-
1C3I	A	100	7	-
1C3J	A	100	5.6	-
1C3K	A	100	7	200
1C3N	A	100	7	200
1C3O	A	100	7.4	-
1C3O	C	100	7.4	-
1C3O	E	100	7.4	-
1C3O	G	100	7.4	-
1C3O	H	100	7.4	-
1C3Q	C	100	8.6	100
1C3U	A	100	9	-
1C3U	B	100	9	-
1C3W	A	100	5.6	-
1C41	A	110	6.5	-
1C41	J	110	6.5	-
1C41	B	110	6.5	-
1C41	C	110	6.5	-
1C41	D	110	6.5	-
1C41	E	110	6.5	-
1C41	F	110	6.5	-
1C41	G	110	6.5	-
1C41	H	110	6.5	-
1C41	I	110	6.5	-
1C4O	A	138	6	-
1C4P	C	93	5.5	-
1C4P	D	93	5.5	-
1C4T	A	298	7.5	-
1C4T	B	298	7.5	-
1C4T	C	298	7.5	-
1C4W	A	100	6.9	-
1C4X	A	293	6.5	-
1C4Z	A	110	6.5	-
1C4Z	B	110	6.5	-
1C4Z	C	110	6.5	-
1C4Z	D	110	6.5	-
1C50	A	287	6.7	-
1C5F	O	105	6	-
1C5F	E	105	6	-
1C5F	G	105	6	-
1C5F	I	105	6	-
1C5G	A	-	-	-
1C5K	A	100	6.5	-
1C5M	B	298	7.5	-
1C6V	A	100	5.7	100
1C6V	B	100	5.7	100
1C6V	C	100	5.7	100
1C6V	D	100	5.7	100
1C6V	E	100	5.7	100
1C76	A	298	8	-
1C77	A	298	8.5	-
1C77	B	298	8.5	-
1C78	A	298	8.5	-
1C78	B	298	8.5	-
1C79	A	298	8.5	-
1C79	B	298	8.5	-
1C7D	A	295	6.5	-
1C7H	A	295	4.6	-
1C7I	A	100	7.5	100
1C7J	A	100	8.4	100
1C7N	A	100	6.5	-
1C7N	B	100	6.5	-
1C7N	C	100	6.5	-
1C7N	D	100	6.5	-
1C7N	E	100	6.5	-
1C7N	F	100	6.5	-
1C7N	G	100	6.5	-
1C7N	H	100	6.5	-
1C7O	A	100	6.5	-
1C7O	B	100	6.5	-
1C7O	C	100	6.5	-
1C7O	D	100	6.5	-
1C7O	E	100	6.5	-
1C7O	F	100	6.5	-
1C7O	G	100	6.5	-
1C7O	H	100	6.5	-
1C7R	A	298	7	100
1C7Y	A	100	6	-
1C82	A	100	6	-
1C86	A	100	7.5	-
1C8B	A	100	7.4	-
1C8B	B	100	7.4	-
1C8D	A	277	7.5	20
1C8E	A	100	6.2	5
1C8H	A	100	5.5	8
1C8I	A	293	5.6	-
1C8J	A	-	6.5	-
1C8J	B	-	6.5	-
1C8K	A	287	6.7	-
1C8M	B	100	7.5	-
1C8N	A	293	6	-
1C8N	B	293	6	-
1C8N	C	293	6	-
1C8R	A	100	5.6	-
1C8T	B	100	7	-
1C8V	B	140	7.8	0.8
1C8W	A	275	5.6	-
1C8X	A	100	6.1	100
1C8Y	A	100	6.5	100
1C8Z	A	100	7.5	-
1C90	B	100	6.5	100
1C91	A	100	6.5	100
1C92	A	100	7	-
1C93	A	100	7	-
1C9B	R	100	5.6	-
1C9D	B	140	7.8	0.8
1C9E	A	100	7.4	-
1C9I	B	100	8	-
1C9K	A	133	9	100
1C9K	C	133	9	100
1C9L	B	100	8	-
1C9Q	A	-	-	-
1C9U	A	100	9.2	-
1C9V	A	275	6	100
1C9X	A	275	6	100
1CA9	D	100	5.6	-
1CA9	E	100	5.6	-
1CA9	F	100	5.6	-
1CAI	A	-	-	-
1CAJ	A	-	-	-
1CAM	A	-	-	-
1CAZ	A	-	-	-
1CB0	A	93	7.4	-
1CB8	A	100	6.5	80
1CBF	A	120	7.5	1200
1CBO	A	115	5.2	100
1CBY	A	293	-	-
1CC0	A	100	5.3	25
1CC0	B	100	5.3	25
1CC0	C	100	5.3	25
1CC0	D	100	5.3	25
1CC1	A	110	6.2	-
1CC2	A	115	5.2	100
1CC4	A	298	7	-
1CC6	A	298	7	-
1CCA	A	-	-	-
1CCB	A	-	-	-
1CCC	A	-	-	-
1CCG	A	-	-	-
1CCI	A	290	6	-
1CCJ	A	290	-	-
1CCK	A	290	-	-
1CCL	A	290	-	-
1CCS	A	-	-	-
1CCT	A	-	-	-
1CCU	A	-	-	-
1CD1	A	298	6.5	100
1CD1	C	298	6.5	100
1CD3	A	277	6	100
1CD3	B	277	6	100
1CD3	C	277	6	100
1CD3	D	277	6	100
1CD3	G	277	6	100
1CD3	F	277	6	100
1CD8	A	-	-	-
1CD9	A	100	7.5	-
1CD9	B	100	7.5	-
1CD9	C	100	7.5	-
1CD9	D	100	7.5	-
1CDC	A	-	-	-
1CDC	B	-	-	-
1CDI	A	-	-	-
1CDK	A	-	-	-
1CDK	C	-	-	-
1CDM	A	-	-	-
1CDU	A	-	-	-
1CDW	A	123	-	-
1CDY	A	-	-	-
1CE1	H	100	8.5	-
1CE2	A	303	8	-
1CE6	B	100	5	-
1CE6	A	100	5	-
1CE8	A	130	7.4	-
1CE8	C	130	7.4	-
1CE8	E	130	7.4	-
1CE8	G	130	7.4	-
1CEA	A	-	-	-
1CEA	B	-	-	-
1CEB	A	-	-	-
1CEB	B	-	-	-
1CEC	A	-	-	-
1CEE	A	-	-	-
1CEI	A	298	8	-
1CEJ	A	-	-	-
1CEN	A	-	-	-
1CEO	A	-	-	-
1CES	A	291	5	-
1CES	B	291	5	-
1CEX	A	-	-	-
1CEZ	A	100	8.7	-
1CF1	A	100	7.5	-
1CF1	B	100	7.5	-
1CF1	C	100	7.5	-
1CF1	D	100	7.5	-
1CF7	B	127	6	25
1CF9	A	100	9	-
1CF9	B	100	9	-
1CF9	C	100	9	-
1CF9	D	100	9	-
1CFJ	A	100	6	150
1CFY	A	290	7.2	-
1CFY	B	290	7.2	-
1CG2	A	293	7.2	-
1CG2	B	293	7.2	-
1CG2	C	293	7.2	-
1CG2	D	293	7.2	-
1CG6	A	93	7.4	200
1CGE	A	-	-	-
1CGF	B	-	-	-
1CGL	B	-	-	-
1CGP	B	-	5	-
1CGQ	C	133	7.5	-
1CHD	A	-	-	-
1CHU	A	100	8.3	-
1CI0	A	100	7.5	-
1CI0	B	100	7.5	-
1CI1	A	291	7.5	100
1CI7	A	100	7.4	250
1CI7	B	100	7.4	250
1CI8	A	100	7.5	0
1CI8	B	100	7.5	0
1CI9	A	110	7.5	-
1CI9	B	110	7.5	-
1CIP	A	100	7	100
1CIV	A	100	7.5	-
1CIW	A	293	7	-
1CIW	B	293	7	-
1CIW	C	293	7	-
1CIW	D	293	7	-
1CIY	A	-	-	-
1CJ2	A	298	7	100
1CJ3	A	298	7	100
1CJ4	A	298	7	100
1CJA	A	288	6	-
1CJA	B	288	6	-
1CJB	A	100	7.5	-
1CJB	B	100	7.5	-
1CJB	D	100	7.5	-
1CJC	A	100	6.5	100
1CJD	A	100	4.2	200
1CJD	B	100	4.2	200
1CJD	C	100	4.2	200
1CJE	A	120	6.5	-
1CJE	B	120	6.5	-
1CJE	C	120	6.5	-
1CJE	D	120	6.5	-
1CJK	A	100	5.6	500
1CJK	B	100	5.6	500
1CJK	C	100	5.6	500
1CJL	A	298	7.8	-
1CJM	A	100	7	500
1CJS	A	293	7.5	-
1CJT	A	100	5.6	500
1CJT	B	100	5.6	500
1CJT	C	100	5.6	500
1CJU	A	100	5.6	500
1CJU	B	100	5.6	500
1CJU	C	100	5.6	500
1CJV	A	100	5.6	500
1CJV	B	100	5.6	500
1CJV	C	100	5.6	500
1CJW	A	100	6.5	-
1CJX	A	100	5.6	200
1CJX	B	100	5.6	200
1CJX	C	100	5.6	200
1CJX	D	100	5.6	200
1CJY	A	100	8.5	-
1CJY	B	100	8.5	-
1CK4	A	108	6.5	-
1CK6	A	293	5.5	-
1CK7	A	100	7.8	-
1CKE	A	290	7.4	-
1CKI	A	-	-	-
1CKI	B	-	-	-
1CKJ	A	-	-	-
1CKJ	B	-	-	-
1CKM	A	100	7.5	500
1CKM	B	100	7.5	500
1CKN	A	100	7.5	500
1CKO	A	100	6.5	400
1CKP	A	100	7.4	-
1CKQ	A	100	7.5	-
1CL0	A	113	8	-
1CL2	A	298	8.2	100
1CL2	B	298	8.2	100
1CL3	A	-	-	-
1CL6	A	100	7	-
1CL8	A	100	7.5	-
1CLI	A	170	5.6	-
1CLI	B	170	5.6	-
1CLI	C	170	5.6	-
1CLI	D	170	5.6	-
1CLU	A	277	7.5	-
1CLW	A	288	10	-
1CM0	A	100	8.5	-
1CM0	B	100	8.5	-
1CM1	A	302	5.2	100
1CM4	A	302	5.2	100
1CM4	C	302	5.2	100
1CM4	E	302	5.2	100
1CM4	G	302	5.2	100
1CM5	B	100	7.3	-
1CMJ	A	100	7	-
1CMN	A	100	7	-
1CMO	A	-	-	-
1CMT	A	-	-	-
1CMU	A	-	-	-
1CMV	A	296	7.5	200
1CMV	B	296	7.5	200
1CMW	A	123	8	-
1CN3	E	300	4	-
1CN4	A	293	6.5	-
1CN4	B	293	6.5	-
1CN4	C	293	6.5	-
1CNC	A	-	-	-
1CNG	A	-	-	-
1CNH	A	-	-	-
1CNI	A	-	-	-
1CNJ	A	-	-	-
1CNK	A	-	-	-
1CNQ	A	120	7.4	2.5
1CNT	A	-	-	-
1CNT	B	-	-	-
1CNT	C	-	-	-
1CNT	D	-	-	-
1CNV	A	-	-	-
1CNW	A	-	-	-
1CNX	A	-	-	-
1CNY	A	-	-	-
1CO1	A	-	-	-
1CO7	B	277	8.5	-
1COF	A	290	7.2	-
1COV	A	-	-	-
1COV	B	-	-	-
1COW	A	100	-	-
1COW	B	100	-	-
1COW	C	100	-	-
1COW	D	100	-	-
1COW	E	100	-	-
1COW	F	100	-	-
1COW	G	100	-	-
1COZ	A	277	8.5	100
1COZ	B	277	8.5	100
1CP3	A	277	7	50
1CP3	C	277	7	50
1CP7	A	293	5.5	100
1CPF	A	-	-	-
1CPG	A	-	-	-
1CPJ	A	-	-	-
1CPJ	B	-	-	-
1CPS	A	-	-	-
1CQ1	A	100	9.2	-
1CQ1	B	100	9.2	-
1CQ3	A	100	8	50
1CQ3	B	100	8	50
1CQ9	A	293	4.6	-
1CQ9	B	293	4.6	-
1CQ9	C	293	4.6	-
1CQ9	D	293	4.6	-
1CQA	A	290	6	-
1CQD	A	93	5.2	100
1CQD	B	93	5.2	100
1CQD	C	93	5.2	100
1CQD	D	93	5.2	100
1CQE	A	277	6.7	20
1CQE	B	277	6.7	20
1CQJ	E	283	7.3	-
1CQM	A	100	8.5	-
1CQM	B	100	8.5	-
1CQN	A	100	8.5	-
1CQN	B	100	8.5	-
1CQP	B	293	7	-
1CQR	A	298	7.5	-
1CQS	A	295	4.6	-
1CQS	B	295	4.6	-
1CQT	A	103	7.5	-
1CQT	B	103	7.5	-
1CQV	A	100	5	200
1CQW	A	110	5.5	100
1CQZ	A	100	6	-
1CQZ	B	100	6	-
1CR0	A	113	9	-
1CR1	A	113	9	-
1CR2	A	113	9	-
1CR4	A	113	9	-
1CR5	A	100	5.6	-
1CR5	B	100	5.6	-
1CR5	C	100	5.6	-
1CR6	A	100	6	-
1CR6	B	100	6	-
1CR7	A	293	4.6	50
1CR7	B	293	4.6	50
1CR7	C	293	4.6	50
1CR7	D	293	4.6	50
1CR7	E	293	4.6	50
1CR7	F	293	4.6	50
1CR7	G	293	4.6	50
1CR7	H	293	4.6	50
1CRU	A	100	9.2	-
1CRX	B	100	5	100
1CRZ	A	105	7.5	-
1CS0	A	100	7.4	-
1CS0	C	100	7.4	-
1CS0	E	100	7.4	-
1CS0	G	100	7.4	-
1CS4	A	100	-	500
1CS4	B	100	-	500
1CS4	C	100	-	500
1CS8	A	100	7.8	-
1CSJ	B	105	6.5	100
1CSM	A	-	-	-
1CSM	B	-	-	-
1CSN	A	-	-	-
1CSS	A	-	-	-
1CT5	A	100	5.6	-
1CT9	A	100	7	-
1CT9	B	100	7	-
1CT9	C	100	7	-
1CT9	D	100	7	-
1CTE	B	-	-	-
1CTN	A	-	-	-
1CTP	E	-	-	-
1CTW	A	298	6.6	-
1CU0	A	298	-	-
1CU2	A	298	-	-
1CU3	A	-	-	-
1CU5	A	298	-	-
1CU6	A	298	-	-
1CUA	A	293	-	-
1CUB	A	293	-	-
1CUC	A	293	-	-
1CUD	A	293	-	-
1CUD	B	293	-	-
1CUD	C	293	-	-
1CUE	A	293	-	-
1CUF	A	293	-	-
1CUG	A	293	-	-
1CUH	A	293	-	-
1CUI	A	293	-	-
1CUJ	A	293	-	-
1CUK	A	-	-	-
1CUL	A	100	5.6	500
1CUL	B	100	5.6	500
1CUL	C	100	5.6	500
1CUP	A	298	-	-
1CUQ	A	298	-	-
1CUR	A	-	-	-
1CUS	A	-	-	-
1CUU	A	293	-	-
1CUV	A	293	-	-
1CUW	A	293	-	-
1CUW	B	293	-	-
1CUX	A	293	-	-
1CUY	A	293	-	-
1CUZ	A	-	-	-
1CV0	A	298	-	-
1CV1	A	298	-	-
1CV2	A	100	8.9	100
1CV3	A	298	-	-
1CV4	A	298	-	-
1CV5	A	298	-	-
1CV6	A	298	-	-
1CV7	A	298	4.6	50
1CVB	A	-	-	-
1CVC	A	-	-	-
1CVD	A	-	-	-
1CVE	A	-	-	-
1CVF	A	-	-	-
1CVH	A	-	-	-
1CVJ	A	93	8	-
1CVJ	B	93	8	-
1CVJ	C	93	8	-
1CVJ	D	93	8	-
1CVJ	E	93	8	-
1CVJ	F	93	8	-
1CVJ	G	93	8	-
1CVJ	H	93	8	-
1CVK	A	298	-	-
1CVL	A	293	6.4	100
1CVR	A	289	6	100
1CVS	C	110	8.5	-
1CVS	D	110	8.5	-
1CW2	B	140	7.8	0.8
1CW3	H	113	6.4	100
1CWN	A	108	-	-
1CWP	A	-	-	-
1CWP	B	-	-	-
1CWP	C	-	-	-
1CWQ	A	100	5.6	-
1CWQ	B	100	5.6	-
1CWR	A	293	9	-
1CWS	A	293	9	-
1CWU	B	-	5.3	-
1CWV	A	103	5.6	-
1CWW	A	-	-	-
1CX0	A	100	7	-
1CX4	A	300.3	7.8	-
1CX9	B	140	7.8	0.8
1CXQ	A	95	7.5	-
1CXU	A	100	6.2	100
1CXV	A	-	-	-
1CXV	B	-	-	-
1CXY	A	100	5.6	-
1CY0	A	100	5	-
1CY1	A	100	5	-
1CY2	A	100	5	-
1CY4	A	100	5	-
1CY5	A	100	8	-
1CY6	A	100	5	-
1CY7	A	100	5	-
1CY8	A	100	5	-
1CY9	A	100	6	20
1CY9	B	100	6	20
1CYE	A	-	-	-
1CYF	A	-	-	-
1CYO	A	-	-	-
1CYW	A	-	-	-
1CYX	A	-	-	-
1CYY	A	100	7.5	100
1CYY	B	100	7.5	100
1CZ3	A	291	7	2000
1CZ7	A	100	6.2	-
1CZ7	B	100	6.2	-
1CZ7	C	100	6.2	-
1CZ7	D	100	6.2	-
1CZ8	W	100	6	-
1CZ8	X	100	6	-
1CZ8	Y	100	6	-
1CZ9	A	95	6.2	100
1CZA	A	110	6.5	-
1CZB	A	95	7.5	100
1CZF	A	100	6	-
1CZF	B	100	6	-
1CZZ	C	100	5.6	-
1D02	A	77	6	-
1D07	A	100	8.9	100
1D09	C	295	5.9	3
1D0B	A	110	6.5	100
1D0C	A	100	6.5	-
1D0C	B	100	6.5	-
1D0G	A	93	7.5	200
1D0G	B	93	7.5	200
1D0G	C	93	7.5	200
1D0G	D	93	7.5	200
1D0G	E	93	7.5	200
1D0G	F	93	7.5	200
1D0H	A	100	7	-
1D0I	A	100	8.5	-
1D0I	J	100	8.5	-
1D0I	K	100	8.5	-
1D0I	L	100	8.5	-
1D0I	B	100	8.5	-
1D0I	C	100	8.5	-
1D0I	D	100	8.5	-
1D0I	E	100	8.5	-
1D0I	F	100	8.5	-
1D0I	G	100	8.5	-
1D0I	H	100	8.5	-
1D0I	I	100	8.5	-
1D0K	A	120	7.8	-
1D0L	A	120	7.8	-
1D0M	A	120	7.8	-
1D0O	A	100	6.5	-
1D0O	B	100	6.5	-
1D0S	A	274	6	1300
1D0V	A	277	6	1000
1D0X	A	100	7	125
1D0Y	A	100	7	125
1D0Z	A	100	7	125
1D1A	A	100	7	125
1D1B	A	100	7	125
1D1C	A	100	7	125
1D1G	A	291	8.5	33
1D1G	B	291	8.5	33
1D1P	A	298	7	-
1D1P	B	298	7	-
1D1Q	B	123	7	-
1D1V	A	100	6.5	-
1D1V	B	100	6.5	-
1D1W	A	100	6.5	-
1D1W	B	100	6.5	-
1D1X	A	100	6.5	-
1D1X	B	100	6.5	-
1D1Y	A	100	6.5	-
1D1Y	B	100	6.5	-
1D1Z	A	100	5.6	-
1D1Z	B	100	5.6	-
1D1Z	C	100	5.6	-
1D1Z	D	100	5.6	-
1D2A	A	123	7	-
1D2A	B	123	7	-
1D2F	A	298	7	-
1D2F	B	298	7	-
1D2H	A	93	5.6	-
1D2H	B	93	5.6	-
1D2H	C	93	5.6	-
1D2H	D	93	5.6	-
1D2M	A	100	6.1	-
1D2N	A	100	8	300
1D2T	A	100	8	-
1D2W	A	298	6.9	-
1D2Y	A	298	6.9	-
1D2Z	A	100	-	100
1D2Z	B	100	-	100
1D3B	J	100	8.5	-
1D3B	B	100	8.5	-
1D3B	D	100	8.5	-
1D3B	F	100	8.5	-
1D3B	H	100	8.5	-
1D3D	B	297	5.6	100
1D3E	B	-	-	-
1D3F	A	298	6.9	-
1D3G	A	100	4.6	-
1D3H	A	100	-	-
1D3J	A	298	6.9	-
1D3K	A	293	5.8	-
1D3P	B	295	5.6	100
1D3Q	B	295	5.6	100
1D3T	B	295	5.6	100
1D3U	A	100	8.5	-
1D3U	B	100	8.5	-
1D3V	A	93	8.1	-
1D3V	B	93	8.1	-
1D3Y	A	110	6.1	-
1D3Y	B	110	6.1	-
1D4C	B	277	6.5	-
1D4C	C	277	6.5	-
1D4D	A	107	8.5	-
1D4E	A	107	8.5	-
1D4M	A	290	7.6	-
1D4M	B	290	7.6	-
1D4N	A	293	5.8	-
1D4O	A	100	7.4	100
1D4P	B	295	5.6	150
1D4V	B	100	8	-
1D4X	A	100	8	1600
1D4Z	A	100	4.8	-
1D5A	A	298	-	-
1D5F	A	110	7.5	-
1D5F	B	110	7.5	-
1D5F	C	110	7.5	-
1D5J	A	173	8.5	-
1D5M	A	113	7.4	10
1D5M	B	113	7.4	10
1D5M	C	113	7.4	10
1D5T	A	97	5.5	-
1D5X	B	294	-	-
1D5X	C	294	-	-
1D5Y	A	100	6.5	-
1D5Y	B	100	6.5	-
1D5Y	C	100	6.5	-
1D5Y	D	100	6.5	-
1D5Z	B	113	7.4	-
1D5Z	C	113	7.4	-
1D6E	A	294	5	-
1D6E	B	294	5	-
1D6E	C	294	5	-
1D6J	A	100	6	1000
1D6J	B	100	6	1000
1D6M	A	100	6.3	1650
1D6N	B	-	7.5	-
1D6S	B	100	7	150
1D7E	A	100	6.5	-
1D7K	B	100	7.5	-
1D7O	A	298	-	-
[truncated: 16,885 more rows]
